# Supplementary material for: Physical functioning in the lumbar spinal surgery population: A systematic review and narrative synthesis of outcome measures and measurement properties of the physical measures
Source: PLoS One. 2024 Aug 29;19(8):e0307004. doi: 10.1371/journal.pone.0307004 (PMC11361614; doi:10.1371/journal.pone.0307004)
Supplement: S4 Appendix — (XLSX) [file pone.0307004.s004.xlsx]

## Sheet: S4 Appendix Table of contents
Table of contents
S4 Appendix 1: Stage 1, raw data
S4 Appendix 2: Stage 1, country of publication
S4 Appendix 3: Stage 1, year of publication
S4 Appendix 4: Stage 1, PROM frequency count
S4 Appendix 5: Stage 1, physical measures frequency count

## Sheet: S4 Appendix 1
Authors	Study title	Year of publication	Country	Study design	Sample size (n)	Gender / Sex as reported, sample size (%)	Age, mean (SD) unless otherwise noted	Lumbar spine condition	Surgical procedure	Patient reported outcome measures	Impairment-based outcome measures	Performance-based outcome measures	Activity in a natural environment outcome measures
Bednar, Drew A; Bednar, E Dimitra	Internal lumbar disc derangement with instability catch from monosegmental discopathy. The forgotten mechanical and kinetic surgical back pain syndrome.	2021	Canada	Retrospective observational	24	M: 11, F: 13	M: 55; F: 54	mono- or bi-segmental discopathy	Open PLIF reconstruction	SF-36 PF
Dantas, Francois; Dantas, Fernando Luiz Rolemberg; Botelho, Ricardo Vieira	Effect of interbody fusion compared with posterolateral fusion on lumbar degenerative spondylolisthesis: a systematic review and meta-analysis.	2021	Brazil	Systematic review	159	Not reported	Eligibility criteria: ≥ 18	lumbar degenerative spondylolisthesis	interbody fusion compared with posterolateral fusion	SF-36 PCS
Kelekis, Alexis; Bonaldi, Giuseppe; Cianfoni, Alessandro; Filippiadis, Dimitrios; Scarone, Pietro; Bernucci, Claudio; Hooper, David M; Benhabib, Hadas; Md, Kieran; Buric, Josip	Intradiscal oxygen-ozone chemonucleolysis versus microdiscectomy for lumbar disc herniation radiculopathy: a non-inferiority randomized control trial.	2021	US	Randomized controlled trial	23 in surgical cohort	M: 14 (61%), F: 9 (39%)	41.1 (12.9)	a single-level contained lumbar disc herniation	microdiscectomy	Roland Morris Disability Index; EQ-5D self-care, activity, mobility
Hamilton, Travis; Macki, Mohamed; Oh, Seok Yoon; Bazydlo, Michael; Schultz, Lonni; Zakaria, Hesham Mostafa; Khalil, Jad G; Perez-Cruet, Miguelangelo; Aleem, Ilyas; Park, Paul; Easton, Richard; Nerenz, David R; Schwalb, Jason; Abdulhak, Muwaffak; Chang, Victor	The association of patient education level with outcomes after elective lumbar surgery: a Michigan Spine Surgery Improvement Collaborative study.	2021	US	Retrospective observational	26229	M: <HS: 854/1613 (53%), HS/GED: 6,509/12,740 (51%), College: 4389/8839 (50%), Post college: 1682/2995 (56%)	<HS: 61.2 (14.9); HS/GED: 59.6 (14.4); College: 59.3 (13.8); Postcollege: 63.3 (13.0)	r degenerative pathology, where infectious, traumatic, deformity, and neoplastic pathologies were excluded.	elective lumbar surgery	PROMIS-PF domain
Hamawandi, Sherwan A; Sulaiman, Injam I; Abdulhameed, Ali M	Effect of Duration of Symptoms on the Clinical and Functional Outcomes of Lumbar Microdiscectomy: A Randomized Controlled Trial.	2021	Iraq	Randomized controlled trial	97	M: 42 (43.3%), F: 55 (56.7%)	30.68 (7.30)	LDH	Lumbar Microdiscectomy	Roland Morris Disability Questionnaire
Bailey, Christopher S; Glennie, Andrew; Rasoulinejad, Parham; Kanawati, Andrew; Taylor, David; Sequeira, Keith; Miller, Thomas; Watson, Jim; Rosedale, Richard; Bailey, Stewart I; Gurr, Kevin R; Siddiqi, Fawaz; Urquhart, Jennifer C	Early Versus Delayed Microdiscectomy for Chronic Sciatica Lasting 4-12 Months Secondary to Lumbar Disc Herniation: A Secondary Analysis of a Randomized Controlled Trial.	2021	Canada	Randomized controlled trial - Secondary analysis	78	W: Delayed: 7 (31.8%), Early: 26 (46.4%)	Delayed: 34.5 (11.2); Early: 37.7 (8.0)	unilateral radiculopathy lasting 4â€“12 months, and posterolateral disc herniation at L4â€“5 or L5â€“S1	open or minimal-access approach was used for microdiscectomy with loupe or microscope assistance/ magnification	SF-36 PCS
Achttien, Retze J; Powell, Andrew; Zoulas, Konstantinos; Staal, J Bart; Rushton, Alison	Prognostic factors for outcome following lumbar spine fusion surgery: a systematic review and narrative synthesis.	2021	UK	Systematic review	229	Trief: M: 83, F: 77; Villavicencio_a: M: 30, F: 39; Villavicencio_b: not reported	Trief: 44.22 (8.59); Villavicencio: 59.8 (Range: 37 - 77); Villavicencio2: 59.8 (Range: 32 - 81) and mean: 59.6 (Range: 32 - 77); Soriano et al. 2010 - , mean 52	Trief: DDD; Villavicencio: radicular sxs due to DDD and stenosis with spondylolisthesis; Villavicencio2:radicular pain due to DDD and stenosis with spondylolisthesis	Trief: ALIF, BAK or InFix lumbar cages; Villavicencio: 1-3 level TLIF, TLIF at 1-2 adjacent spinal levels	SF-36PCS
Soliman, Mohamed A R; Khan, Asham; Pollina, John	Comparison of Prone Transpsoas and Standard Lateral Lumbar Interbody Fusion Surgery for Degenerative Lumbar Spine Disease: A Retrospective Radiographic Propensity Score-Matched Analysis.	2021	US	Retrospective observational	30	Male: PTP-LLF: 6 (60%), Standard LLIF: 3 (30%)	PTP-LLF: 62.9 (5.9); Standard LLIF: 60.2 (8.1)	Degenerative spondylolisthesis, Adjacent segment disease, Canal stenosis with flat back deformity	Comparison of Prone Transpsoas and Standard Lateral Lumbar Interbody Fusion Surgery	SF-12 PCS
Garcia, Alessandra N; Simon, Corey B; Yang, Zidanyue Lexie; Niedzwiecki, Donna; Cook, Chad E; Gottfried, Oren	Classification of older adults who underwent lumbar-related surgery using pre-operative biopsychosocial predictors and relationships with surgical recovery: An observational study conducted in the United States.	2021	US	Observational	10283	F: 4,772 (46.4%)	Minimum 60 years	degenerative lumbar disorders (i.e. lumbar spondylolisthesis, symptomatic lumbar disc herniation, lumbar stenosis, lumbar adjacent segment disease, single-level symptomatic mechanical disc collapse or pseudoarthrosis)	d laminectomy, arthrodesis, osteotomy and lumbar interbody fusion	Single item question (not validated): Self-reported single question "Describe your mobility: No problems to walk; Some problems to walk; Confined to bed". Self-reported single question "Describe your self-care: No problems with self-care; Facing difficulties in washing or dressing; Unable to wash or dress". Self-reported single question "Describe your ability to perform your usual activities: (i.…
Saha, Busra Selma; Goktas, Sonay	The Effect of Computer-Based Training on Self-care and Daily Living Activities in Patients With Lumbar Discectomy Surgery: A Randomized Controlled Study.	2021	Turkey	Randomized controlled trial	60	F: Intervention: 15 (50.0%), Control: 11 (36.7%)	Education: 48.93 (8.50) Range: 36 - 65; Control: 49.03 (9.93) Range: 34 - 68	LDH	elective surgery for LDH			Modified Barthel Index
Ko, Sangbong; Jun, ChungMu; Min, Woo-Kie; Son, Eunseok; Lee, Sukjoong; Lee, Gun Woo; Yoo, Hyunseung; Daegu Spine Study Group (DGSSG)	Pain Relief after Selective Nerve Root Block as a Predictor of Postoperative Functional Outcome in Patients with Degenerative Lumbar Spinal Stenosis Patients Undergoing Decompressive Surgery.	2021	Korea	Retrospective Observational	60	M: 20, F: 40	64.44 (12.90) Range: 18 - 84	single level lateral recess or foraminal stenosis	SNRB followed by decompressive surgery	Roland Morris Disability Questionnaire; SF-36 PCS
Steinhaus, Michael E; Vaishnav, Avani S; Shah, Sachin P; Clark, Nicholas J; Chaudhary, Chirag B; Othman, Yahya A; Urakawa, Hikari; Samuel, Andre M; Lovecchio, Francis C; Sheha, Evan D; McAnany, Steven J; Qureshi, Sheeraz A	Does loss of spondylolisthesis reduction impact clinical and radiographic outcomes after minimally invasive transforaminal lumbar interbody fusion.	2021	US	Retrospective observational	63	Male: 35 (55.6%)	59.8 (13.8)	degenerative spondylolisthesis	MI-TLIF using an articulating, expandable cag	PROMIS PF, SF-12 PCS
Sharma, Neena K; Aoyagi, Kosaku; Crouch Young, Mary K; Parrish, Alyssa; Smith, Carol; Burton, Douglas C; Arnold, Paul M; Colln, Kelly; Colgrove, Yvonne	Protocol for Testing Yoga to Reduce Post-Lumbar Spine Surgery Pain: A Methodology Article.	2021	US	Randomized controlled trial - Protocol	20	Protocol	Range: 40 - 80	LSS	laminectomy with or without fusion			TUG
Yoshikane, Koichi; Kikuchi, Katsuhiko; Okazaki, Ken	Clinical Outcomes of Selective Single-Level Lumbar Endoscopic Unilateral Laminotomy for Bilateral Decompression of Multilevel Lumbar Spinal Stenosis and Risk Factors of Reoperation.	2021	Japan	Retrospective observational	128	M: 75, F: 53	72.1 (Range: 45 - 90)	multilevel LSS	Selective Single-Level Lumbar Endoscopic Unilateral Laminotomy for Bilateral Decompression at levels ranging between L1-S1	JOABPEQ: lumbar function and walking ability
Villavicencio, Alan T; Nelson, E Lee; Rajpal, Sharad; Beasley, Kara; Burneikiene, Sigita	Prospective, randomized, double-blinded clinical trial comparing PEEK and allograft spacers in patients undergoing transforaminal lumbar interbody fusion surgeries.	2021	US	Randomized controlled trial	121	Allograft: M: 31, F: 29; Peek: M: 32, F: 29	Allograft: 59.9 (10.4); Peek: 62.2 (10.7)	symptomatic degenerative disc disease and underwent surgery for spinal stenosis, spondylolisthesis or recurrent herniated discs.	lumbar interbody fusions and randomized to receive either PEEK or structural bone allografts at levels between L2-S1	SF-36 PCS
Woodward, Josha; Malone, Hani; Witiw, Christopher D; Kolcun, John Paul G; Koro, Lacin; Keegan, Kevin C; Ahmad, Shahjehan; Kerolus, Mena G; David, Brian T; Fessler, R David; Fessler, Richard G	Transforaminal lumbar interbody fusion using a novel minimally invasive expandable interbody cage: patient-reported outcomes and radiographic parameters.	2021	US	Retrospective observational	69	F: 51%	63.4 (1.2)	degenerative disc disease or grade I spondylolisthesis at no more than 2 contiguous level	minimally invasive expandable interbody cage at range L3-S1	SF-12 PCS, VR-12 Physical component
Takenaka, Hiroto; Kamiya, Mitsuhiro; Sugiura, Hideshi; Nishihama, Kasuri; Ito, Atsuki; Suzuki, Junya; Hanamura, Shuntaro	Responsiveness and Minimal Clinically Important Difference of the 6-minute Walk Distance in Patients Undergoing Lumbar Spinal Canal Stenosis Surgery.	2021	Japan	Retrospective observational	41	M: 25, W: 16	69.4 (7.8)	lumbar spinal canal stenosis	decompression and/or fusion surgeries by open methods			6-minute walk distance
Maldaner, Nicolai; Sosnova, Marketa; Ziga, Michal; Zeitlberger, Anna M; Bozinov, Oliver; Gautschi, Oliver P; Weyerbrock, Astrid; Regli, Luca; Stienen, Martin N	External Validation of the Minimum Clinically Important Difference in the Timed-Up-and-Go (TUG) Test after Surgery for Lumbar Degenerative Disc Disease.	2021	Switzerland	Prospective observational	49	M: 59%, F: 41%	55.5 (15.8)	lumbar disc herniation (LDH), (2) lumbar spinal stenosis lumbar (LSS) or (3) lumbar DDD with or without instability requiring lumbar fusion	Microdiscectomy Uni- or bilateral decompression Decompression and fusion	Zurich Claudication Questionnaire - PF domain		Timed-Up-and-Go
Yamamoto, Yoshio; Kawakami, Mamoru; Minetama, Masakazu; Nakagawa, Masafumi; Teraguchi, Masatoshi; Kagotani, Ryohei; Mera, Yoshimasa; Sumiya, Tadashi; Matsuo, Sachika; Kitano, Tomoko; Nakagawa, Yukihiro	Psychological Predictors of Satisfaction after Lumbar Surgery for Lumbar Spinal Stenosis.	2021	Japan	Retrospective,Cohort study	157	M: 84 W: 73	69.8	neurogenic intermittent claudication and leg pain and/or numbness with or without low back pain,	decompression surgery with or without fusion; decompressions at ave 3 levels - no further info re levels	Zurich Claudication Questionnaire physical function domain, SF-36 PF; JOABPEQ lumbar function and walking ability
Goh, Graham S; Yue, Wai-Mun; Guo, Chang Ming; Tan, Seang-Beng; Chen, John Li-Tat	Does the Predominant Pain Location Influence Functional Outcomes, Satisfaction, and Return to Work After Minimally Invasive Transforaminal Lumbar Interbody Fusion For Degenerative Spondylolisthesis?.	2021	Singapore	Prospective observational	781	F: LPP: 62.5%, BPP: 65.2%, EPP: 72.0%	LPP: 62.4 (10.1); BPP: 59.4 (11.0); EPP: 61.4 (9.8)	degenerative spondylolisthesis	primary MIS-TLIF	SF-36 PCS
Ziroglu, Nezih; Duramaz, Altug; Bayrak, Alkan	Comparison of Functional and Radiological Outcomes of Transforaminal Lumbar Interbody Fusion and Posterolateral Fusion Techniques in the Treatment of Lumbar Spinal Stenosis.	2021	Turkey	Retrospective observational	71	F: PLF + TLIF: 19 (51.4%), PLF: 19 (55.9%)	PLF + TLIF: 61.8 (9.3); PLF: 60.1 (7.9) Range: 51 - 79	Lumbar Spinal Stenosis - degenerative spondylolisthesis (grade 1 or 2) at a single level or patients with back and/or leg pain with or without neurological symptoms	Transforaminal Lumbar Interbody Fusion vs Posterolateral Fusion Techniques	Roland Morris Disability Questionnaire
Owen, Robert J; Quinlan, Noah; Poduska, Addisyn; Spiker, William Ryan; Spina, Nicholas T; Brodke, Darrel S; Lawrence, Brandon D	Preoperative Fluoroscopically Guided Regional Erector Spinae Plane Blocks Reduce Opioid Use, Increase Mobilization, and Reduce Length of Stay Following Lumbar Spine Fusion.	2021	US	Retrospective,Cohort study	76	Male: Block group: 59%, Control group: 42%	Block group: 66.5; Control group: 63	lumbar spinal stenosis (n Â¼ 30/ 76, 39%) and lumbar degenerative spondylolisthesis with stenosis	1 to 3 level lumbar decompressive laminectomies with posterolateral lumbar instrumented fusions	PROMIS PF
Maldaner, Nicolai; Sosnova, Marketa; Zeitlberger, Anna M; Ziga, Michal; Gautschi, Oliver P; Regli, Luca; Bozinov, Oliver; Weyerbrock, Astrid; Stienen, Martin N	Responsiveness of the self-measured 6-minute walking test and the Timed Up and Go test in patients with degenerative lumbar disorders.	2021	switzerland	Prospective observational	49	M: 29 (59%), F: 20 (41%)	55.5 (15.8)	1) lumbar disc herniation (LDH), 2) lumbar spinal stenosis (LSS), or 3) DLDs with or without instability	Patients with LDH underwent lumbar microdiscectomy, and patients with LSS underwent uni- or bilateral microsurgical decompression in which the operative microscope was used. All patients with DLDs requiring fusion underwent open transforaminal lumbar interbody fusion or posterior lumbar interbody fusion	Zurich Claudication Questionnaire physical function subscale		Timed-Up-and-Go (TUG) test and the 6-minute walking test (6WT)
Ikuta, Ko; Sakamoto, Kazunari; Hotta, Kensuke; Kitamura, Takahiro; Senba, Hideyuki; Shidahara, Satoshi	Predictors for clinical outcomes of tubular surgery for endoscopic decompression in selected patients with lumbar spinal stenosis.	2021	Japan	Observational	100	Men: Group G: 43 (63.2%), Group P: 18 (56.3%)	Group G: 68 (9.5); Group P: 73.3 (6.1)	back pain, leg symptoms and neurogenic claudication, LSS	microendoscopic decompression	JOABPEQ: lumbar function and walking ability
Kersten, R F M R; Oner, F C; Arts, M P; Mitroiu, M; Roes, K C B; de Gast, A; van Gaalen, S M	The SNAP Trial: 2-Year Results of a Double-Blind Multicenter Randomized Controlled Trial of a Silicon Nitride Versus a PEEK Cage in Patients After Lumbar Fusion Surgery.	2021	Netherlands	Randomized controlled trial	92	F: Peek: 33 (68.8%), Si3N4: 28 (63.6%)	PEEK: 53.3 (9.2); Si3N4: 55.4 (11.5)	Degeneration and/or degenerative or isthmic spondylolisthesis of Grade I or II	Single- or double-level instrumented transforaminal lumbar interbody fusion (TLIF)	Roland Morris Disability Questionnaire, SF-36 PF
Prassas, Aristeidis; Alexiou, Georgios A; Pourni, Paraskevi; Magras, John; Tsoleka, Kalliopi; Tsonidis, Christos A; Tsitsopoulos, Parmenion P	Clinical outcome following decompression and short or long instrumented fusion in lumbar degenerative spinal stenosis. A prospective case-control analysis.	2021	Greece	Prospective,Case control	77	M: 33 (43%), F: 44 (57%)	Range: 34 - 80; Group A: 60.2 (10); Group B: 65.5 (9.1)	degenerative lumbar spinal stenosis from L1-S1	decompression plus instrumented posterolateral fusion with pedicle screws and titanium rods between levels L1 and S1	SF-36 PCS
Rahman, Rafa; Zhang, Bo; Andrade, Nicholas S; Ibaseta, Alvaro; Kebaish, Khaled M; Riley, Lee H 3rd; Cohen, David B; Jain, Amit; Lee, Sang H; Sciubba, Daniel M; Skolasky, Richard L; Neuman, Brian J	Mental Health Associated With Postoperative Satisfaction in Lumbar Degenerative Surgery Patients.	2021	US	Retrospective observational	183	Male: 47%	62 (13)	degenerative conditions	surgery for lumbar degenerative conditions	PROMIS PF
Kim, Chi Heon; Choi, Yunhee; Chung, Chun Kee; Kim, Ki-Jeong; Shin, Dong Ah; Park, Youn-Kwan; Kwon, Woo-Keun; Yang, Seung Heon; Lee, Chang Hyun; Park, Sung Bae; Kim, Eun Sang; Hong, Hyunsook; Cho, Yongeun	Nonsurgical treatment outcomes for surgical candidates with lumbar disc herniation: a comprehensive cohort study.	2021	korea	Randomized controlled trial,Observational (randomized and observational cohorts)	57	F: Surgery: 26 (45.6%), Non-surgery: 38 (53.5%)	Surgery: 46.02 (13.82); Non-surgery: 50.77 (12.98)	single-level lumbar disc herniation (LDH) (protrusion, extrusion, or sequestration) with recommendation for surgery in all cases - non-surgery group chose conservative management	standard open microscopic discectomy or full endoscopic lumbar discectomy	SF-36 PF domain
Rodrigues, Luiz Claudio Lacerda; Natour, Jamil	Surgical treatment for lumbar spinal stenosis: a single-blinded randomized controlled trial.	2021	Brazil	Randomized controlled trial	63	IG: M: 8, W: 23; CG: M: 8, W: 24 - control group was non-op - don't use	IG: 60.7 (7.41); CG: 60.2 (7.27)	patients with up to three vertebral levels of lumbar canal stenosis	1-3 level arthrodeses	Roland Morris questionnaire, SF-36 PF domain		6-minute walk test
Nolte, Michael T; Louie, Philip K; Basques, Bryce A; Varthi, Arya G; Paul, Justin C; Khanna, Krishn; Khurana, Tarush; Chaudhri, Arshan; Samartzis, Dino; Goldberg, Edward J; An, Howard S	Patients Undergoing 3-Level-or-Greater Decompression-Only Surgery for Lumbar Spinal Stenosis Have Similar Outcomes to Those Undergoing Single-Level Surgery at 2 Years.	2021	US	Retrospective observational	138	F: 34.43%	54.3 (16.3)	LSS	3+ level decompression vs single level decompression	SF-12 physical health, Veterans Rand 12-item health mental and physical survey (physical health component)
Lee, Sung Hyun; Hwang, Sung-Ha; Moon, Young-Kwan; Bae, Hyun Min; Moon, Dong Eon	Assessment of Clinical Outcome of Lumbar Transforaminal Foraminoplasty in Patients with Lumbar Spinal Stenosis.	2021	Korea	Retrospective,Cohort study	110	M: 50, W: 60	61.5 (10.2)	chronic lumbar radicular pain with intermittent claudication, foraminal stenosis and lateral canal stenosis	lumbar transforaminal foraminoplasty	The distances that patients could walk without pain were assessed through the question "How far can you walk without a break because of pain?"
Cook, Chad E; Rethorn, Zachary D; Chiarotto, Alessandro; Garcia, Alessandra N; Gottfried, Oren	Construct Validity and Item Response Theory Analysis of the PROMIS-29 v2.0 in Recipients of Lumbar Spine Surgery	2021	US	Observational,Cohort study	652	Male: 52.5%	60.1 (14.0)	primary or recurrent (revision) lumbar degenerative disorders	lumbar fusion, decompression, and discectomy	PROMIS-29 PF domain, "ability to perform usual activities", "ability to self-care" and "self-described mobility"
Phan, Amy; Liu, Andrew Y; Sulovari, Aron; Maqsoodi, Noorullah; Everett, Clifford Richard; Mesfin, Addisu	PROMIS Scores Should Not be Used in Isolation to Measure Outcomes in Lumbar Stenosis Patients.	2021	US	Retrospective,Cross sectional study	51	F: 48 (58.5%)	64.7 (11.9)	LSS	laminectomy and fusion, microdiscectomy, posterolateral and interbody fusion with laminectomy	PROMIS-PF, Swiss Spinal Stenosis Questionnaire-physical function subscale
akaoka, Hiromitsu; Inage, Kazuhide; Eguchi, Yawara; Shiga, Yasuhiro; Furuya, Takeo; Maki, Satoshi; Aoki, Yasuchika; Inoue, Masahiro; Fujiyoshi, Takayuki; Miyamoto, Takuya; Noguchi, Yuji; Nakamura, Shinichiro; Kinoshita, Tomoaki; Kamada, Takahito; Takahashi, Hiroshi; Saito, Junya; Norimoto, Masaki; Kotani, Toshiaki; Sakuma, Tsuyoshi; Iijima, Yasushi; Ishikawa, Tetsuhiro; Umimura, Tomotaka; Ohta, M…	Comparison between intervertebral oblique lumbar interbody fusion and transforaminal lumbar interbody fusion: a multicenter study.	2021	Japan	Retrospective observational	143	O group: M: 27, W: 38; T group: M: 36, W: 42	O group: 66 (12); T group: 71 (9)	h lumbar spinal canal stenosis associated with LDS and neurological symptoms in the lower extremities	single-level OLIF (group O) and single-level TLIF	JOABPEQ: lumbar function and walking ability
Huang, Jie; Shi, Zhan; Duan, Fang-Fang; Fan, Ming-Xing; Yan, Shuo; Wei, Yi; Han, Bing; Lu, Xue-Mei; Tian, Wei	Benefits of Early Ambulation in Elderly Patients Undergoing Lumbar Decompression and Fusion Surgery: A Prospective Cohort Study.	2021	China	Prospective observational	86	Male: 39	Early amb: 61 (11); RA group: 63 (7)	newly diagnosed lumbar degenerative disease - LDH, SS, listhesis	single-segment decompression and fusion surgery	Roland Morris Disability Questionnaire		Time that the patient ambulated on the first 3 days of ambulation	distance that the patient ambulated on the first 3 days of ambulation
Walter, Christian; Baumgartner, Tobias; Trappe, Dominik; Frantz, Sandra; Exner, Lisanne; Mederake, Moritz	Influence of Cage Design on Radiological and Clinical Outcomes in Dorsal Lumbar Spinal Fusions: A Comparison of Lordotic and Non-Lordotic Cages.	2021	Germany	Retrospective observational	77	M: 53.2%, F: 46.8%	61.8 (13.3); Eligibility > 30 years	30 years or older with degenerative spinal disease	mono- or bisegmental spinal fusion with TLIF	Roland Morris Score
Du, Jin-Peng; Wang, Xiao-Hui; Shan, Le-Qun; Wang, Wen-Tao; Li, Hou-Kun; Huang, Da-Geng; Yan, Liang; Hao, Ding-Jun	Safety and Efficacy of Minimally Invasive Transforaminal Lumbar Interbody Fusion Combined with Gelatin Sponge Impregnated with Dexamethasone and No Drainage Tube after Surgery in the Treatment of Lumbar Degenerative Disease.	2021	China	Prospective,Case series	139	F: 79 (56.8%)	52.8 (4.6)	lumbar degenerative disease (symptomatic recurrent lumbar disc herniation, symptomatic lumbar stenosis, or symptomatic lumbar spondylolisthesis	MIS-TLIF combined with a gelatin sponge impregnated with dexamethasone	SF-36 PCS
Marchand, Andree-Anne; Houle, Marieve; O'Shaughnessy, Julie; Chatillon, Claude-Edouard; Cantin, Vincent; Descarreaux, Martin	Effectiveness of an exercise-based prehabilitation program for patients awaiting surgery for lumbar spinal stenosis: a randomized clinical trial.	2021	Canada	Randomized controlled trial	68	F: Intervention: 14 (40%), Control: 14 (42%)	Intervention: 66.2 (9.6); Control: 71.6 (7.6)	degenerative LSS primarily of central origin (confrmed with matching clinical history and diagnostic imaging)	awaiting surgery (minimally invasive or open approach)		Isometric contraction of trunk flexors and extensors and knee extensors; Active lumbar ranges of motion into flexion, extension, left lateral flexion, right lateral flexion (measured in degrees, but didn't provide measurement tool)	Modified Sorensen test; 30s sit-to-stand; Timed up and go
Chang, Han Soo; Baba, Tanefumi; Matsumae, Mitsunori	Long-term Outcomes after Microsurgical Decompression of Lumbar Foraminal Stenosis and Adverse Effects of Preoperative Scoliosis: A Prospective Cohort Study.	2021	Japan	Prospective observational	86	M: 46; F: 40	69 (10.3)	low back pain and/or sciatic pain unrelieved by conservative therapy; MRI demonstrating nerve root compression at the intervertebral foramen,	one-level posterolateral foraminotomy except one, who underwent two-level posterolateral foraminotomy on the same side. In two patients, foraminotomy was combined with lateral recess decompression through the midline approach to decompress the same nerve root. levels were L2-S1	SF-36 PCS
Canseco, Jose A; Karamian, Brian A; DiMaria, Stephen L; Patel, Parthik D; Divi, Srikanth N; Chang, Michael; Timmons, Tyler; Grewal, Lovy; Hallman, Haydn; Lee, Joseph K; Kaye, I David; Woods, Barrett I; Kurd, Mark F; Anderson, D Greg; Rihn, Jeffrey A; Hilibrand, Alan S; Kepler, Christopher K; Vaccaro, Alexander R; Schroeder, Gregory D	Static Versus Expandable Polyether Ether Ketone (PEEK) Interbody Cages: A Comparison of One-Year Clinical and Radiographic Outcomes for One-Level Transforaminal Lumbar Interbody Fusion.	2021	US	Retrospective observational	240	F: Static: 76 (55.5%), Expandable: 54 (52.4%)	18 years or older; Static: 61.6 (11.4); Expandable: 63.9 (9.08)	Spondylolisthesis Stenosis Disc herniation Deformity	One-Level Transforaminal Lumbar Interbody Fusion at levels between L1-S1	SF-12 PCS
Divi, Srikanth N; Kepler, Christopher K; Hilibrand, Alan S; Goyal, Dhruv K C; Mujica, Victor E; Radcliff, Kristen E; Anderson, David Greg; Kurd, Mark F; Rihn, Jeffrey A; Kaye, Ian D; Woods, Barrett R; Vaccaro, Alexander R; Schroeder, Gregory D	Patient Outcomes Following Short-segment Lumbar Fusion Are Not Affected by PI-LL Mismatch.	2021	US	Retrospective observational	F: 306 patients, NM group: 59, M group: 247	M: No mismatch: 40 (67.8%), Mismatch: 125 (50.6%); F: No Mismatch: 19 (32.2%), Mismatch: 122 (49.4%)	NM: 62.0 (Range: 58.7 - 65.3); M: 62.3 (Range: 60.8 - 63.7)	lumbar degenerative disease at 1 or 2 levels-listhesis, LDH, scoliosis	decompression and fusion	SF-12 PCS
Goh, Graham S; Yue, Wai-Mun; Guo, Chang-Ming; Tan, Seang-Beng; Chen, John Li-Tat	Comparative Demographics and Outcomes of Minimally Invasive Transforaminal Lumbar Interbody Fusion in Chinese, Malays, and Indians.	2021	Singapore	Prospective observational	781	F: Chinese: 68.9%, Malay: 65.3%, Indian: 40.6%	Chinese: 62.2 (9.8); Malay: 53.6 (10.5); Indian: 54.4 (12.1)	grade 1 or 2 degenerative spondylolisthesis with nerve compression symptoms like radicular pain, paresthesia, or neurogenic claudication	primary MIS-TLIF	SF36 PCS
Nolte, Michael T; Parrish, James M; Jenkins, Nathaniel W; Cha, Elliot D K; Lynch, Conor P; Mohan, Shruthi; Geoghegan, Cara E; Jadczak, Caroline N; Hrynewycz, Nadia M; Singh, Kern	The Influence of Comorbidity on Postoperative Outcomes Following Lumbar Decompression.	2021	US	Retrospective observational	662	F: CCI 0: 34 (27.6%); CCI 1-2: 29 (29%); CCI>3: 34 (27.6%)	CCI 0: 35.39 (8.75); CCI 1-2: 48.00 (10.64); CCI>3: 58.46 (13.27)	degenerative spine pathology.	Lumbar Decompression	SF-12 PCS, PROMIS PF
Weiner, Joseph A; Snavely, Joseph E; Johnson, Daniel J; Hsu, Wellington K; Patel, Alpesh A	Impact of Preoperative Opioid Use on Postoperative Patient-reported Outcomes in Lumbar Spine Surgery Patients.	2021	US	Retrospective observational	91	M: 48 (52.7%), F: 43 (47.3%)	56.6 (16.0) Range: 18 - 95	Radiculopathy Neurogenic claudication Degenerative spondylolisthesis	laminotomy, microdiscectomy, laminectomy, fusion	PROMIS PF
Master, Hiral; Castillo, Renan; Wegener, Stephen T; Pennings, Jacquelyn S; Coronado, Rogelio A; Haug, Christine M; Skolasky, Richard L; Riley, Lee H 3rd; Neuman, Brian J; Cheng, Joseph S; Aaronson, Oran S; Devin, Clinton J; Archer, Kristin R	Role of psychosocial factors on the effect of physical activity on physical function in patients after lumbar spine surgery.	2021	US	Prospective,Randomized controlled trial,Secondary analysis	248	F: 126 (50.8%)	62.2 (11.9)	a lumbar degenerative condition, including spondylosis, spondylolisthesis, and spinal stenosis	laminectomy and/or arthrodesis procedure	PROMIS PF			Steps per day
Master, Hiral; Pennings, Jacquelyn S; Coronado, Rogelio A; Bley, Jordan; Robinette, Payton E; Haug, Christine M; Skolasky, Richard L; Riley, Lee H 3rd; Neuman, Brian J; Cheng, Joseph S; Aaronson, Oran S; Devin, Clinton J; Wegener, Stephen T; Archer, Kristin R	How Many Steps Per Day During the Early Postoperative Period are Associated With Patient-Reported Outcomes of Disability, Pain, and Opioid Use After Lumbar Spine Surgery?.	2021	US	Randomized controlled trial,Secondary analysis	212	F: 113 (53.3%)	62.8 (11.4)	lumbar degenerative condition, including spondylosis, degenerative spondylolisthesis, and spinal stenosis	a laminectomy procedure (with or without fusion)				Number of steps per day over course of 7 days
Tanaka, Sunao; Wada, Kanichiro; Kumagai, Gentaro; Asari, Toru; Aburakawa, Shuichi; Yamasaki, Yoshihito; Yokoyama, Toru; Takeuchi, Kazunari; Ishibashi, Yasuyuki	Comparison of Short-Term Clinical Results and Radiologic Changes Between Two Different Minimally Invasive Decompressive Surgical Methods for Lumbar Canal Stenosis: Lumbar Spinous Process Splitting Laminectomy and Trans-Interspinous Lumbar Decompression.	2021	Japan	Retrospective observational	102	M: 56	LSPSL: 69.8 (8.7); TISLD: 71.1 (7.5)	Lumbar Canal Stenosis	decompression at levels between L1-S1	JOABPEQ lumbar function and walking ability
Kapetanakis, Stylianos; Gkantsinikoudis, Nikolaos; Charitoudis, Georgios	Implementation of Percutaneous Transforaminal Endoscopic Discectomy in Competitive Elite Athletes With Lumbar Disc Herniation: Original Study and Review of the Literature.	2021	Greece	Case series	55	M: 30 (54.5%); F: 25 (45.5%)	24.4 (3.6)	radiculopathy, positive nerve root tension sign, sensory or motor neurologic lesion on clinical examination (foot drop was encountered in 5 patients preoperatively), hernia confirmed by magnetic resonance imaging (MRI)	Percutaneous Transforaminal Endoscopic Discectomy	SF-36 PF domain
Garcia, Alessandra N; Cook, Chad E; Gottfried, Oren	Psychological, mobility, and satisfaction variables mediate the relationship between baseline back pain intensity and long-term outcomes in individuals who underwent lumbar spine surgery.	2021	US	Retrospective observational	26130	Males: 13,740	60.2 (13.8)	degenerative lumbar disorders (e.g., disc herniation, lumbar stenosis, spondylolisthesis, and pseudoarthrosis)	g primary or revision lumbar spine surgery (e.g., microdiscectomy, and laminectomy with or without fusion	Mobility status (responses "no problems in walking about", "some problems in walking about", or "You are confined to bed")
Shimizu, Takaki; Kato, Satoshi; Demura, Satoru; Shinmura, Kazuya; Yokogawa, Noriaki; Kurokawa, Yuki; Yonezawa, Noritaka; Oku, Norihiro; Kitagawa, Ryo; Handa, Makoto; Annen, Ryohei; Okamoto, Yoshiyuki; Murakami, Hideki; Tsuchiya, Hiroyuki	The efficacy of surgical treatment on locomotive syndrome and physical function in patients with lumbar spinal canal stenosis.	2021	Japan	Prospective observational	101	M: 46; F: 55	69.3 (8.1)	lumbar spinal canal stenosis	decompression with or without fusion	JOABPEQ lumbar function and walking ability subscales	Knee extensor strength, grip strength	Stand up test, two step test, 10 m gait time (for gait speed); One leg standing time with eyes open, functional reach test
Claus, Chad F; Lawless, Michael; Lytle, Evan; Tong, Doris; Bahoura, Matthew; Garmo, Lucas; Gabrail, Joseph; Bono, Peter; Kelkar, Prashant; Richards, Boyd; Carr, Daniel A; Houseman, Clifford; Soo, Teck M	The Effect of Morbid Obesity on Complications, Readmission, and Patient-Reported Outcomes Following Minimally Invasive Transforaminal Lumbar Interbody Fusion: An Inverse Propensity Score Weighted Analysis.	2021	US	Retrospective observational	292	M: Non-obese: 103 (44.0%), Morbidly: 21 (36.2%); F: Non Obese: 131 (56%), Morbidly Obese: 37 (63.8%)	Non obese: 61.72 (13.10); Morbidly obese: 56.14 (11.61)	degenerative spine disease	minimally invasive transforaminal lumbar interbody fusion	SF-12 PCS
McIlroy, Suzanne; Walsh, Edward; Sothinathan, Christina; Stovold, Elizabeth; Norwitz, Daniel; Norton, Sam; Weinman, John; Bearne, Lindsay	Pre-operative prognostic factors for walking capacity after surgery for lumbar spinal stenosis: a systematic review.	2021	UK	Systematic review	Sample sizes of the included studies ranged from 37 to 7,484 participant	F: Range: 37% - 70.4% across all included studies	Inclusion criteria: 40; Range: 60 - 78	LSS (defined as neurogenic claudication or described as such	srugery for LSS; All studies included participants who received lumbar decompression surgery, and 15 studies included participants who received additional fixation. One study also included participants who received inter-laminar stabilisation devices in addition to the decompression surgery	Self-rated walking capacity (< 100 m, 100 - 500 m, 500 - 1,000 m, and > 1,000 m); Self-reported walking limitation: <50 m; <500 m; 2000 m; >2000 m; Subjective estimation of walking distance (m); ZCQ-physical subscale; Mobility domain of EQ5D; Walking capacity questionnaire; JOABPQ-walking ability domain; JOA gait domain		Self-paced walking test; Treadmill test; 6MW distance
Zhang, Qing-Yi; Tan, Jie; Huang, Kai; Xie, Hui-Qi	Minimally invasive transforaminal lumbar interbody fusion versus oblique lateral interbody fusion for lumbar degenerative disease: a meta-analysis.	2021	China	Systematic review	299	Kokie: tlif: M: 18, F: 30; OLIF: M: 20, F: 18; Kotani_a: tlif: M: 17, F: 33; olif: M: 46, F: 46; kotani_b: tlif: M: 25, F: 13; olif: M: 15, F:18	Included >18; Kokie: 70.1 (11.5); Kotani_a: 70.0 (11.2); Kotani_b: 64.7 (15.3)	Kokie: spondylolisthesis; Kotani1: sponylolisthesis: Kotani2:Spinal stenosis, spondylolisthesis, disc herniation and pseudarthrosis	MIS-TLIF and OLIF	JOABPEQ lumbar function and walking ability
Araki, Masafumi; Nonoshita, Hiroshi; Kitano, Shuji; Shigematsu, Hideki; Tanaka, Masato; Kawasaki, Sachiko; Suga, Yuma; Yamamoto, Yusuke; Tanaka, Yasuhito	The critical cutoff point of the Zurich Claudication Questionnaire and the Japanese Orthopaedic Association score indicating locomotive syndrome in patients with lumbar spinal canal stenosis.	2021	Japan	Prospective observational	82	M: 47, F: 35	73.4	lumbar spinal canal stenosis	decompression surgery	Zurich Claudication Questionnaire physical function; 25-question Geriatric Locomotive Function Scale
Xu, Baoshan; Zhang, Hao; Du, Lilong; Yuan, Qiuming; Zhang, Kaihui; Xu, Haiwei; Ma, Xinlong; Liu, Yue; Jiang, Hongfeng; Li, Ning	Selective Retention of Bone Marrow Stromal Cells with Gelatin Sponge for Repair of Intervertebral Disc Defects after Microendoscopic Discectomy: A Prospective Controlled Study and 2-Year Follow-Up.	2021	China	Prospective,Randomized controlled trial	44	M: Group1: 9, Group2: 11, Group3: 8; F: Group1: 6, Group2: 4, Group3: 7	Mmed: 42 (11.5) Range: 23 - 64; Mmed+afs: 41 (9.7) Range: 28 - 51; Mmed+afs+BMSC: 44 (10.7) Range: 25 - 60	symptomatic lumbar disc herniation	minimally invasive mobile microendoscopic discectomy +/- BMSC range L3-S1	SF-36 PCS
Kersten, R F M R; Fikkers, J; Wolterbeek, N; Oner, F C; van Gaalen, S M	Are the Roland Morris Disability Questionnaire and Oswestry Disability Index interchangeable in patients after lumbar spinal fusion?.	2021	netherlands	Randomized controlled trial,Secondary analysis	376	M: 118 (31.4%), F: 258 (68.6%)	55.1 (10.8)	a history of chronic low back pain with or without leg pain that did not respond to conservative treatment, and who had lumbar degenerative disc disorders (Pfirrmann Grade III or higher) and/or spondylolisthesis of Grade I or II, confirmed by MRI	transforaminal lumbar interbody fusion with an interbody cage.	Roland Morris Disability Questionnaire, SF-36 PF domain
Kobayashi, Yuto; Tamai, Koji; Toyoda, Hiromitsu; Terai, Hidetomi; Hoshino, Masatoshi; Suzuki, Akinobu; Takahashi, Shinji; Hori, Yusuke; Yabu, Akito; Nakamura, Hiroaki	Clinical Outcomes of Minimally Invasive Posterior Decompression for Lumbar Spinal Stenosis with Degenerative Spondylolisthesis.	2021	Japan	Retrospective observational	198	Non-ds: M: 75, F: 41, DS: M: 34, F: 48; F: 89, M: 109	Non-ds: 66.0 (10.0); DS: 70.8 (9.1)	Lumbar Spinal Stenosis with Degenerative Spondylolisthesis	Minimally Invasive Posterior Decompression	SF-36 PCS
Zeitlberger, Anna M; Sosnova, Marketa; Ziga, Michal; Regli, Luca; Bozinov, Oliver; Weyerbrock, Astrid; Stienen, Martin N; Maldaner, Nicolai	Assessment of the Minimum Clinically Important Difference in the Smartphone-based 6-minute Walking Test After Surgery for Lumbar Degenerative Disc Disease.	2021	Switzerland	Prospective observational	49	Male: 59%	55.5 (15.8)	lumbar disc herniation (LDH), lumbar spinal stenosis (LSS), or lumbar DDD with or without spondylolisthesis and instability	decompression vs. decompression and fusion	Zurich Claudication Questionnaire physical function			6WD
Janssen, Esther R; Osong, Biche; van Soest, Johan; Dekker, Andre; van Meeteren, Nico L; Willems, Paul C; Punt, Ilona M	Exploring Associations of Preoperative Physical Performance With Postoperative Outcomes After Lumbar Spinal Fusion: A Machine Learning Approach.	2021	Netherlands	Retrospective observational	77	F: 88%	58.81 (10.33) Range: 28 - 79	degenerative disorder of the lumbar spine	Lumbar Spinal Fusion	Rand-36 PCS	Back extension strength using submaximal multiple-repetition test to test isometric extensor strength. Back flexibility measured with finger to floor distance, movement control (sitting one leg knee extension, posterior pelvic tilt in standing, waiter's bow (hip hinge without lumbar spine flex), single leg stance measuring lateral movement at belly button)	Sorensen test, steep ramp test for aerobic capacity
Yoshikane, Koichi; Kikuchi, Katsuhiko; Okazaki, Ken	Lumbar Endoscopic Unilateral Laminotomy for Bilateral Decompression for Lumbar Spinal Stenosis Provides Comparable Clinical Outcomes in Patients with and without Degenerative Spondylolisthesis.	2021	Japan	Retrospective observational	129	M: 65, F: 64	69.7 (Range: 51 - 88)	single-level LSS	Endoscopic Unilateral Laminotomy for Bilateral Decompression range: L3-S1	JOABPEQ: lumbar function and walking ability
Yagi, Mitsuru; Suzuki, Satoshi; Nori, Satoshi; Okada, Eijiro; Tsuji, Osahiko; Nagoshi, Narihito; Nakamura, Masaya; Matsumoto, Morio; Watanabe, Kota	How Preoperative Motor Weakness Affects the Extent of Recovery After Elective Spine Surgery in Patients with Degenerative Lumbar Spinal Stenosis.	2021	Japan	Retrospective observational	305	M: 62%	71 (9)	primary LSS with or without degenerative lumbar spondylolisthesis	posterior decompression alone (laminotomy) or posterior decompression and fusion	JOABPEQ Lumbar function and walking ability domains
Fors, Maria; Oberg, Birgitta; Lindback, Yvonne; Enthoven, Paul; Abbott, Allan	What Mediates Treatment Effects in a Presurgery Physiotherapy Treatment in Surgical Candidates With Degenerative Lumbar Spine Disorders? A Mediation and Conditional Process Analysis of the PREPARE Randomized Controlled Trial.	2021	Sweden	Randomized controlled trial	197	F: PT: 54 (54%), Waiting list: 51 (52%)	PT: 57 (13.3); Waiting list: 61 (11.5)	degenerative lumbar spine disorder (disk herniation, lumbar spinal stenosis, degenerative disk disease, or spondylolisthesis grade 1 to 2), scheduled for surgery	pre-operative intervention	Patient reported physical activity level - weekly frequency of low-intensity level PA (daily activity level) and dose and intensity level of physical exercise (activity level)	LE strength: MVIC of quadriceps	10m walk test
Nagata, Kosei; Nakamoto, Hideki; Kato, So; Takeshita, Yujiro; Kawamura, Naohiro; Ono, Takashi; Higashikawa, Akiro; Fukushima, Masayoshi; Azuma, Seiichi; Hara, Nobuhiro; Oka, Hiroyuki; Matsudaira, Ko; Tanaka, Sakae; Oshima, Yasushi	Minimum clinically important change for outcome scores among patients aged 75 or over undergoing lumbar spine surgery.	2021	Japan	Retrospective observational	645	>75: M: 53.8%, F: 46.2%; <75: M: 60.8%, F: 39.2%	>75: 79.4 (3.6); <75: 64.7 (8.0)	Degenerative spine disease including pseudoarthrosis and osteoarthritis of the bony endplates and facet joints of the involved segments	Elective surgery including posterior decompression or fixation within three levels of the lumbar spine	SF-12 PCS
Reyes, Alvaro; Aguilera, Maria Paz; Torres, Paola; Reyes-Ferrada, Waleska; Penailillo, Luis	Effects of neural mobilization in patients after lumbar microdiscectomy due to intervertebral disc lesion.	2021	Chile	Randomized controlled trial	24	Neural mob: M: 7, F: 5; Control: M: 9, F:3	Neural mob: 39.0 (13.9); Control: 43.6 (2.6)	Lumbar disc protrusion	Microdiscectomy of the protruded disc	SF-36 PF domain
Sosnova, Marketa; Zeitlberger, Anna Maria; Ziga, Michal; Gautschi, Oliver P; Regli, Luca; Weyerbrock, Astrid; Bozinov, Oliver; Stienen, Martin N; Maldaner, Nicolai	Patients undergoing surgery for lumbar degenerative spinal disorders favor smartphone-based objective self-assessment over paper-based patient-reported outcome measures.	2021	Switzerland	Prospective observational	49	M: 29 (59.2%), F: 20 (40.8%)	55.5 (15.9)	(1) lumbar disc herniation, (2) lumbar spinal stenosis, or (3) lumbar degenerative disc disease with or without instability	Elective surgery for one of indications	Zurich Claudication Questionnaire physical function			App-based 6WT prior to surgery, as well as at the time of the 6W follow-up in their typical (home) environment. 6mw in natural environment
Karhade, Aditya V; Fogel, Harold A; Cha, Thomas D; Hershman, Stuart H; Doorly, Terence P; Kang, James D; Bono, Christopher M; Harris, Mitchel B; Schwab, Joseph H; Tobert, Daniel G	Development of prediction models for clinically meaningful improvement in PROMIS scores after lumbar decompression.	2021	US	Retrospective observational	906	F: 38.6%	Median: 58 (Interquartile range: 44 - 70)	Lumbar disc herniation (LDH) or lumbar spinal stenosis	Lumbar decompression	PROMIS PF
Karhade, Aditya V; Sisodia, Rachel C; Bono, Christopher M; Fogel, Harold A; Hershman, Stuart H; Cha, Thomas D; Doorly, Terence P; Kang, James D; Schwab, Joseph H; Tobert, Daniel G	Surgeon-level variance in achieving clinical improvement after lumbar decompression: the importance of adequate risk adjustment.	2021	US	Prospective observational	636	F: 396 (62.3%)	Median: 58 (Interquartile range: 46 - 70)	Lumbar disc herniation (LDH) or lumbar spinal stenosis (LSS)	One- to two-level primary decompression	PROMIS PF
Perruccio, Anthony V; Power, J Denise; Yip, Calvin; Badley, Elizabeth M; Canizares, Mayilee; Rampersaud, Y Raja	The impact of multijoint symptoms on patient-reported disability following surgery for lumbar spine osteoarthritis.	2021	Canada	Prospective observational	165	F: 47%	67 (Range: 44 - 90)	Neurogenic claudication with and without back pain due to LSS with a primary pathology diagnosis of LS-OA	Decompression surgery, with or without fusion			TUG
Coronado, Rogelio A; Robinette, Payton E; Henry, Abigail L; Pennings, Jacquelyn S; Haug, Christine M; Skolasky, Richard L; Riley, Lee H; Neuman, Brian J; Cheng, Joseph S; Aaronson, Oran S; Devin, Clinton J; Wegener, Stephen T; Archer, Kristin R	Bouncing back after lumbar spine surgery: early postoperative resilience is associated with 12-month physical function, pain interference, social participation, and disability.	2021	US	Prospective,Randomized controlled trial,Secondary analysis	248	F: 51%	62.2 (11.9)	Spinal stenosis, spondylosis with or without myelopathy, and degenerative spondylolisthesis	Laminectomy with or without fusion	PROMIS-PF CAT			Accelerometry measures of activity counts
Chen, Chao; Ma, Xinlong; Zhao, Dong; Yang, Haiyun; Xu, Baoshan; Wang, Zheng; Yang, Qiang	Full Endoscopic Lumbar Foraminoplasty with Periendoscopic Visualized Trephine Technique for Lumbar Disc Herniation with Migration and/or Foraminal or Lateral Recess Stenosis.	2021	China	Retrospective observational	25	M: 16, F: 9	32.0 (7.5) Range: 20 - 48	Lumbar disc herniation	Transforaminal endoscopic lumbar discectomy with foraminoplasty	PROMIS-PF
Klingler, Jan Helge; Hubbe, Ulrich; Scholz, Christoph; Kruger, Marie T	Facet-Sparing Decompression of Lumbar Spinal Stenosis: The Minimally Invasive Bilateral Crossover Approach.	2021	Germany	Retrospective,Case series	10	M: 6, F: 4	69.2 (7.5)	Lumbar spinal stenosis	Facet-sparing decompression, minimally invasive bilateral crossover approach	Swiss Spinal Stenosis Questionnaire physical function domain; Self-reported maximum walking distance
Wada, Takashi; Tanishima, Shinji; Kitsuda, Yuki; Osaki, Mari; Nagashima, Hideki; Hagino, Hiroshi	Association between preoperative low muscle mass and psychological factors after surgery among patients with lumbar spinal stenosis: A longitudinal study.	2021	Japan	Observational	73	M: 38, F: 35	69.0 (Range: 63.0 - 76.5)	LSS	Posterolateral fusion or transforaminal lumbar interbody fusion		Handgrip strength	The time required to walk 10 m at a normal speed was used to calculate walking speed
Yasunaga, Yoshihiro; Miura, Kousei; Koda, Masao; Funayama, Toru; Takahashi, Hiroshi; Noguchi, Hiroshi; Mataki, Kentaro; Asada, Tomoyuki; Wada, Keiji; Sankai, Yoshiyuki; Yamazaki, Masash	Exercise Therapy Using the Lumbar-Type Hybrid Assistive Limb Ameliorates Locomotive Function after Lumbar Fusion Surgery in an Elderly Patient.	2021	Japan	Case study	1	M	83	Bulging discs and canal stenosis at L4-5 and L5-S1 then posterior spondylolisthesis, a bulging disc, and canal stenosis at L3-4	Instrumented lumbar fusion surgery at L4-S1. Additional fusion surgery at L2-3 was performed for proximal adjacent segment disease (ASD)			Timed up and go test (TUG), 1-minute sit to stand test (1MSTS), one-leg stand test (OLST), and Berg balance scale (BBS)
Alqurashi, Ashwaq; Alomar, Soha A; Bakhaidar, Mohamad; Alfiky, Mohammed; Baeesa, Saleh S	Accuracy of Pedicle Screw Placement Using Intraoperative CT-Guided Navigation and Conventional Fluoroscopy for Lumbar Spondylosis.	2021	Saudi Arabia	Prospective observational	57	iCT-Nav: M: 4 (26.7%), F: 11 (73.3%)	Median: 59.3 (Range: 27 - 76)	Degenerative lumbar spondylosis	Instrumented lumbar fusion using transpedicular screws	SF-12 PCS
Khanna, Ryan; Malone, Hani; Keppetipola, Kavantissa M; Deutsch, Harel; Fessler, Richard G; Fontes, Ricardo B; O'Toole, John E	Multilevel Minimally Invasive Lumbar Decompression: Clinical Efficacy and Durability to 2 Years	2021	US	Prospective,Retrospective observational,Secondary analysis	104	M: 69 (75%), F: 23 (25%)	69.7 (48 - 90)	Symptomatic lumbar degenerative stenosis	Multilevel minimally invasive decompression or microdiscectomy	SF-12 PCS
Divi, Srikanth N; Woods, Barrett I; Goyal, Dhruv K C; Galetta, Matthew S; Nicholson, Kristen J; Dimatteo, Andrew L; Lam, Meghan E; Qureshi, Mahir A; Anderson, D Greg; Kurd, Mark F; Rihn, Jeffrey A; Kaye, Ian D; Kepler, Christopher K; Hilibrand, Alan S; Vaccaro, Alexander R; Radcliff, Kristen E; Schroeder, Gregory D	Do Patients with Back Pain-Dominant Symptoms Improve After Lumbar Surgery for Radiculopathy or Claudication?.	2021	US	Retrospective observational	494	Male: 303 (61.3%)	61.4 (Range: 60.3 - 62.5)	One and five levels of lumbar decompression with or without fusion were included	Degenerative spondylolisthesis, degenerative scoliosis, lumbar spinal stenosis, or recurrent disc herniation	SF-12 PCS
Moses, Ziev B; Razvi, Sharmeen; Oh, Seok Yoon; Platt, Andrew; Keegan, Kevin C; Hamati, Fadi; Witiw, Christopher; David, Brian T; Fontes, Ricardo B V; Deutsch, Harel; O'Toole, John E; Fessler, Richard G	A retrospective comparison of radiographic and clinical outcomes in single-level degenerative lumbar disease undergoing anterior versus transforaminal lumbar interbody fusion	2021	US	Retrospective observational	164	F: ALIF: 45.3%; TLIF: 55%	ALIF: 57.9 (Range: 33 - 88); TLIF: 62.2 (Range: 21 - 83)	Symptomatic lumbar degenerative disc disease with none or grade I spondylolisthesis that had failed to respond to conservative measures	Single-level ALIF or TLIF	SF-12 Physical Health, SRS-30 function/activity
Koike, Yoshinao; Kotani, Yoshihisa; Terao, Hidemasa; Iwasaki, Norimasa	Comparison of Outcomes of Oblique Lateral Interbody Fusion with Percutaneous Posterior Fixation in Lateral Position and Minimally Invasive Transforaminal Lumbar Interbody Fusion for Degenerative Spondylolisthesis.	2021	Japan	Retrospective observational	86	M: Group O: 20 (52.6%), Group T: 18 (37.5%); F: Group O: 18 (47.4%), Group T: 30 (62.5%)	Group O: 72.1 (11); Group T: 70.1 (11.5)	Degenerative Spondylolisthesis L3 or L4	Oblique Lateral Interbody Fusion with Percutaneous Posterior Fixation in Lateral Position and Minimally Invasive Transforaminal Lumbar Interbody Fusion	JOABPEQ: lumbar function, walking ability
Higuchi, Daisuke; Kondo, Yu; Miki, Takahiro; MSci	Patterns of physical activity and exercise after lumbar surgery among Japanese patients with lumbar spinal stenosis.	2021	Japan	Cross sectional study	102	M: 55, F: 47	Median: 69 (Range: 34 - 88)	Lumbar spinal stenosis	"Surgical treatment" for LSS	Study developed questions: 15 types of Physical Activity/Exercise introduced in the Kenko Nippon 21 - likely included PF: stretching and light intensity exercise, walking, muscle strengthening exericses, hiking/picnic/orienteering/camping, dancing, maintenance of household tasks, gold, gaitball/bowling/, lawn/table tennis, billiards/quoits/darts/frisbee/swiming and underwater exercise
Moehl, Keelin; Newman, Dave; Perera, Subashan; Toto, Pamela E; Weiner, Debra K	Validating Goal Attainment in Veterans Undergoing Decompressive Laminectomy: A Preliminary Study.	2021	US	Prospective,Cohort study	28	Male: 27 (96.4%)	65.1 (9.1) Range: 47 - 79	LSS	Decompressive laminectomy	Brigham Spinal Stenosis Questionnaire - physical function subscale
Weiner, Debra K; Holloway, Kathryn; Levin, Emily; Keyserling, Harold; Epstein, Franklin; Monaco, Edward; Sembrano, Jonathan; Brega, Kerry; Nortman, Samuel; Krein, Sarah L; Gentili, Amilcare; Katz, Jeffrey N; Morrow, Lisa A; Muluk, Visala; Pugh, Mary Jo; Perera, Subashan	Identifying biopsychosocial factors that impact decompressive laminectomy outcomes in veterans with lumbar spinal stenosis: a prospective cohort study.	2021	US	Prospective observational	193	Male: 97%	65.9 (9.7) Range: 23 - 88	Neurogenic claudication for at least 3 months and degenerative central canal LSS	Posterior DL without fusion	Brigham Spinal Stenosis questionnaire (aka ZCQ) physical function domain
Chen, Xiaolong; Hodges, Paul W; James, Gregory; Diwan, Ashish D	Do Markers of Inflammation and/or Muscle Regeneration in Lumbar Multifidus Muscle and Fat Differ Between Individuals with Good or Poor Outcome Following Microdiscectomy for Lumbar Disc Herniation?.	2021	Australia	Observational	21	M: 15, F: 6	43 (12)	Lumbar disc herniation	Lumbar microdiscectomy at levels between L4-S1	AAOS-Modems disability outcome tool spine-service version of the physical functioning scale
Segawa, Tomohide; Koga, Hisashi; Oshina, Masahito; Ishibashi, Katsuhiko; Takano, Yuichi; Iwai, Hiroki; Inanami, Hirohiko	Clinical Evaluation of Microendoscopy-Assisted Oblique Lateral Interbody Fusion.	2021	Japan	Retrospective observational	14	M: 5, F: 9	66.4 (8.4)	Spondylolisthesis, DDD, LSS, degen scoliosis, spondylosis deformans	Oblique Lateral Interbody Fusion	JOABPEQ lumbar function, walking ability
Cook, Chad E; Garcia, Alessandra N; Wright, Alexis; Shaffrey, Christopher; Gottfried, Oren	Measurement Properties of the Oswestry Disability Index in Recipients of Lumbar Spine Surgery.	2021	US	Observational	57199	Male: 52.9%	58.8 (14.3)	Degenerative lumbar disorders (e.g. disc herniation, lumbar stenosis, spondylolisthesis)	Microdiscectomy and laminectomy with or without fusion	The "ability to perform usual activities" and "ability to perform selfcare activities". 3 responses: no problems, some problems, inability.
Kanaan, Saddam F; Melton, Brittany L; Waitman, Lemuel R; Simpson, Melanie H; Sharma, Neena K	The effect of age and gender on acute postoperative pain and function following lumbar spine surgeries.	2021	US	Retrospective observational	585	F: 47.7%	Inclusion: 18 or older; 61.86 (14.60)	Stenosis, herniated disc, 'other' but excluded neoplasm, intraspinal abscess, spinal deformity, spine fractures, vertebroplasty, osteomyelitis, and cauda equina syndrome	Posterior laminotomy, laminectomy, and/or fusion			Gait distance from postoperative day one was measured in feet during gait training by physical therapists; Functional Independence Measure: bed mobility, transfers and gait. Scores added as one combined score.
Virk, Sohrab; Wright-Chisem, Joshua; Sandhu, Milan; Vaishnav, Avani; Albert, Todd J; Gang, Catherine Himo; Qureshi, Sheeraz	A Novel Magnetic Resonance Imaging-based Lumbar Muscle Grade to Predict Health-related Quality of Life Scores Among Patients Requiring Surgery.	2021	US	Retrospective,Cohort study,Cross sectional study	308	F: Derivation: 89 (46%), Validation: 51 (47%)	57.7 (18.2)	Spondylolisthesis, disc herniation, foraminal stenosis, central stenosis, degenerative disc disease	Surgery for indications above	SF-12 physical health, PROMIS PF
Stienen, Martin N; Maldaner, Nicolai; Sosnova, Marketa; Zeitlberger, Anna M; Ziga, Michal; Weyerbrock, Astrid; Bozinov, Oliver; Gautschi, Oliver P	External Validation of the Timed Up and Go Test as Measure of Objective Functional Impairment in Patients With Lumbar Degenerative Disc Disease.	2021	Switzerland	Observational	70	F: 38.6%	55.9 (15.4)	(1) lumbar disc herniation (LDH), (2) lumbar spinal stenosis (LSS), or (3) lumbar DDD with or without instability	Scheduled for elective lumbar spine surgery for DDD - discectomy, decompression and/or fusion	ZCQ physical function		TUG
Ayling, Oliver G S; Ailon, Tamir; Street, John T; Dea, Nicolas; McIntosh, Greg; Abraham, Edward; Jacobs, W Bradly; Soroceanu, Alex; Johnson, Michael G; Paquet, Jerome; Rasoulinejad, Parham; Phan, Phillipe; Yee, Albert; Christie, Sean; Nataraj, Andrew; Glennie, R Andrew; Hall, Hamilton; Manson, Neil; Rampersaud, Y Raja; Thomas, Kenneth; Fisher, Charles G	The Effect of Perioperative Adverse Events on Long-Term Patient-Reported Outcomes After Lumbar Spine Surgery.	2021	Canada	Prospective observational	2874	Male: No AE: 1431 (51.31%), Major AE: 38 (44.71%)	No AE: 56.49 (14.95); Major AE: 62.69 (13.95)	Degenerative lumbar spine conditions	Discectomy, decompression, and fusion	SF-12 PCS
Bai, Xiaoliang; Lian, Yong; Wang, Jie; Zhang, Hongxin; Jiang, Meichao; Zhang, Hao; Pei, Bo; Hu, Changqing; Yang, Qiang	Percutaneous endoscopic lumbar discectomy compared with other surgeries for lumbar disc herniation: A meta-analysis.	2021	China	Systematic review	217	Yao_a: M: 18, F: 10 and M: 13, F: 13; Ahn: M: 32, F: 0 and M: 34, F: 0; Yao_b: M: 34, F: 13 and M: 42, F: 16	Yao_a: Peld: 53.68 (17.7); MIS-TLIF: 51.62 (10.04); Ahn: peld: 22.41 (1.68); OLM: 22.18 (1.51); Yao_a: peld: 47.91 (14.77); MIS-TLIF: 46.76 (12.37)	Lumbar disc herniation	Yao: PELD vs MIS-TLIF; Ahn: peld vs olm; Yao2: peld vs mid-tlif	SF-12 PCS
Elsayyad, Mohsen Mohamed; Abdel-Aal, Nabil Mahmoud; Helal, Mohamed Elsayed	Effect of Adding Neural Mobilization Versus Myofascial Release to Stabilization Exercises after Lumbar Spine Fusion: A Randomized Controlled Trial.	2021	Egypt	Randomized controlled trial	60	Group 1: M: 4, F: 16; Group 2: M: 16, F: 4; Group 3: M: 15, F: 5	Group 1: 42.0 (4.71); Group 2: 43.5 (4.05); Group 3: 43.2 (3.65)	Degenerative disk disease with or without spinal stenosis	Lumbar spinal fusion		Back range of motion (BROM) instrument - lumbar extension, flexion, RR, LR, RLF, LLF
Virk, Sohrab; Vaishnav, Avani S; Mok, Jung Kee; McAnany, Steven; Iyer, Sravisht; Albert, Todd J; Gang, Catherine Himo; Qureshi, Sheeraz A	How do high preoperative pain scores impact the clinical course and outcomes for patients undergoing lumbar microdiscectomy?.	2020	US	Retrospective observational	138	F: High pain: 27 (57.4%), Low pain: 34 (37.4%)	High pain: 47.7 (23.5); Low pain: 52.4 (20.9)	Symptomatic lumbar disc herniation	Tubular lumbar microdiscectomy, specific level note stated	SF-12 PCS, PROMIS PF
Ilves, Outi; Neva, Marko H; Hakkinen, Keijo; Dekker, Joost; Jarvenpaa, Salme; Kyrola, Kati; Hakkinen, Arja	Effectiveness of a 12-month home-based exercise program on trunk muscle strength and spine function after lumbar spine fusion surgery: a randomized controlled trial.	2020	Finland	Randomized controlled trial	98	W: EG: 34 (71%), UCG: 38 (76%)	EG: 59 (12); UCG: 58 (12)	Degenerative or isthmic spondylolisthesis	Lumbar spinal fusion		10 cm Schober test, finger tip to floor distance, lateral side bending. Maximal isometric trunk extension and flexion strength.	TUG, Biering-Sorensen's test	Pedometer - daily step counts (ex group only)
MacLean, Mark A; Touchette, Charles J; Han, Jae H; Christie, Sean D; Pickett, Gwynedd E	Gender differences in the surgical management of lumbar degenerative disease: a scoping review.	2020	Canada	Scoping reviw	Unclear	Not reported	All included studies were >18	Diagnosed w/ lumbar degenerative disease; Examples include degenerative disc disease, disc herniation, spinal canal stenosis, & degenerative spondylolisthesis	Surgery for conditions, scheduled or waiting for surgery	Roland Disability Questionnaire, SF-12 PCS, self-estimated walking distance		Sorensen's test of muscle fatigue, TUG; Barthel Index for Activities of Daily Living
Fukushima, Masayoshi; Oka, Hiroyuki; Oshima, Yasushi; Yuzawa, Yohei; Matsudaira, Ko; Tanaka, Sakae; Inanami, Hirohiko	Evaluation of the Minimum Clinically Important Differences of the Zurich Claudication Questionnaire in Patients With Lumbar Spinal Stenosis.	2020	Japan	Case control	349	M: 208, F: 141	67.8 (9.7) Range: 28 - 92	Lumbar spinal stenosis	Microendoscopic laminectomy	Zurich Claudication Questionnaire functional disability subscale
Ko, Sangbong; Lee, Hohyoung; Chae, Seungbum; Choi, Wonkee; Lee, Sungho	Direction and Severity of Root Compression Affects the Clinical Outcome After Decompression?: Correlation Between Radiologic Grading and Postoperative Prognosis in Lumbar Foraminal Stenosis.	2020	Korea	Retrospective observational	130	Not reported	65	Unilateral LFS, claudication	Decompression	Roland Morris Disability Questionnaire, SF-36 PCS
Parrish, James M; Jenkins, Nathaniel W; Hrynewycz, Nadia M; Brundage, Thomas S; Yoo, Joon S; Singh, Kern	The Impact of Comorbidity Burden on Postoperative PROMIS Physical Function Following Minimally Invasive Transforaminal Lumbar Interbody Fusion.	2020	US	Retrospective observational	129	M: 77, F: 52	Charlson Comorbidity Index (CCI) 0: 39.9 (6.1); CC 1-2: 51.8 (9.6); CCI ≥3: 60.3 (8.0)	Degenerative conditions	1-level to 2-level MIS TLIF	PROMIS PF
Liow, Ming Han Lincoln; Goh, Graham Seow-Hng; Chua, Jia Long; Ling, Zhixing Marcus; Soh, Reuben Chee Cheong; Guo, Chang-Ming; Tan, Seang-Beng; Chen, John Li-Tat	Sagittally Balanced Degenerative Spondylolisthesis Patients With Increased Sacral Slope and Greater Lumbar Lordosis Experience Less Back Pain After Short-Segment Lumbar Fusion Surgery.	2020	Singapore	Retrospective observational	63	Male: <30 deg: 44.4%, >30 deg: 35.1%	<30 deg: 67.9 (9.0); >30 deg: 63.4 (9.1)	Single level grade 1 or 2 degenerative spondylolisthesis with signs of nerve compression	Single-level L4 - L5 open TLIF with sagittal realignment	SF-36 PCS
Degen, Thomas; Fischer, Karina; Theiler, Robert; Scharen, Stefan; Meyer, Otto W; Wanner, Guido; Chocano-Bedoya, Patricia; Simmen, Hans-Peter; Schmid, Urs D; Steurer, Johann; Stahelin, Hannes B; Mantegazza, Noemi; Bischoff-Ferrari, Heike A	Outcomes after spinal stenosis surgery by type of surgery in adults aged 60 years and older.	2020	Switzerland	Prospective observational	457	W: 58%	76.0 (10.7)	Lumbar spinal stenosis	Segmental decompression (one vs multiple) and segmental stabilisation (none, one, and multiple) not clear on specific levels	North American Spine Society questionnaire disability subscale
Kitano Cp, Tomoko; Kawakami, Mamoru; Fukui, Daisuke; Ishimoto, Yuyu; Nagata, Keiji; Yamada, Hiroshi; Nakagawa, Yukihiro	Preoperative psychological factors affecting surgical satisfaction of elderly patients with lumbar spinal stenosis.	2020	Japan	Retrospective,Observational,Cohort study	90	M: 46, W: 44	73.0 (6.4)	Lumbar spinal stenosis	Surgery for clinically and radiologically defined LSS	Roland Morris Disability Questionnaire, JOABPEQ lumbar function and walking ability domains, SF-36 PF, ZCQ physical function domain
Katsu, Marina; Ohba, Tetsuro; Ebata, Shigeto; Oba, Hiroki; Koyama, Kensuke; Haro, Hirotaka	Potential Role of Paraspinal Musculature in the Maintenance of Spinopelvic Alignment in Patients With Adult Spinal Deformities.	2020	Japan	Retrospective observational	50	M: 13, F: 37	70.8 (8.9)	Lumbar spinal stenosis	Surgery for LSS	Roland Morris Disability Questionnaire
Lim, Winston Shang Rong; Liow, Ming Han Lincoln; Goh, Graham S.; Yeo, William; Ling, Zhixing Marcus; Yue, Wai-Mun; Guo, Chang Ming; Tan, Seang Beng	Women Do Not Have Poorer Outcomes After Minimally Invasive Lumbar Fusion Surgery: A Five-Year Follow-Up Study.	2020	singapore	Prospective observational	296	M: 94, F: 202	M: 56.1 (11.6); F: 52.2 (3.2)	Lumbar spinal stenosis	Minimally Invasive Lumbar Fusion	SF-36 PCS
Roop, Sanjesh C; Battie, Michele C; Jhangri, Gian S; Hu, Richard W; Jones, C Allyson	Functional Recovery after Surgery for Lumbar Spinal Stenosis in Patients with Hypertension.	2020	Canada	Prospective observational - Secondary analysis	97	F: 52 (53.6%)	71.8 (12.9)	Lumbar spinal stenosis	Decompressive laminectomy, spinal fusion	Swiss Spinal Stenosis - physical function
Wu, Junlong; Ao, Shengxiang; Liu, Huan; Wang, Wenkai; Zheng, Wenjie; Li, Changqing; Zhang, Chao; Zhou, Yue	Novel electromagnetic-based navigation for percutaneous transforaminal endoscopic lumbar decompression in patients with lumbar spinal stenosis reduces radiation exposure and enhances surgical efficiency compared to fluoroscopy: a randomized controlled tri	2020	China	Randomized controlled trial	85	M: 55 (62%), F: 30 (38%)	Group A: 47.39 (14.76) Range: 19 - 73; Group B: 47.36 (11.72) Range: 23 - 67	Single level lumbar spinal stenosis	Percutaneous transforaminal endoscopic lumbar decompression at levels between L3-S1			6-minute walk test
Kim, Choll; Cohen, Dan S; Smith, Mark D; Dix, Gary A; Luna, Ingrid Y; Joshua, Gita	Two-Year Clinical and Radiographic Outcomes of Expandable Interbody Spacers Following Minimally Invasive Transforaminal Lumbar Interbody Fusion: A Prospective Study.	2020	US	Prospective observational	40	F: 29 (72.5%)	53.6 (12.7)	Degenerative disc disease at 1 or 2 contiguous levels between L2 and S1	MIS TLIF	SF-36 PCS
Nakajima, Nozumu; Maenaka, Takahiro; Kano, Hiroki	Postoperative Low Back Pain after Posterior Lumbar Interbody Fusion Surgery Using Cortical Bone Trajectory Screws.	2020	Japan	Retrospective,Case series	104	M: 41 (39%), W: 63 (61%)	69.3 (CBT: 69.7, PS: 69.1)	Degenerative spondylolisthesis in 69 patients and degenerative spinal canal stenosis in 35 patients	Posterior lumbar interbody fusion using cortical bone trajectory or pedicle screws	JOABPEQ lumbar function and walking ability
Nystrom, Bo; Jin, Shaobo; Schillberg, Birgitta; Mostrom, Ulf; Lundin, Per; Taube, Adam	Are degenerative spondylolisthesis and further slippage postoperatively really issues in spinal stenosis surgery?.	2020	Sweden	Prospective observational	200	F: 108	Range: 34 - 86; With slip: 66; Without slip: 64	A typical clinical history of spinal stenosis and radiological findings showing stenosis at one or more levels on an MRI	Interspinous microdecompression	SF-36 PF, self-reported walking distance
Kwon, Ji-Won; Lee, Byung Ho; Sung, Sahyun; Lee, Soo-Bin; Park, Moon-Soo; Cho, Jun-Hee; Yang, Jae-Ho; Lee, Hwan-Mo; Moon, Seong-Hwan	Hand grip strength as a surrogate marker for postoperative changes in spinopelvic alignment in patients with lumbar spinal stenosis.	2020	korea	Retrospective observational	91	M: 43, F: 48	68	Foraminal stenosis and degenerative spondylolisthesis	Posterior decompression and posterolateral fusion using local autologous and allo-chip bone grafs and instrumentation		Hand grip strength	Six Meter-Walk Test (SMT), Sit-to-Stand test (STS), and Timed Up and Go test (TUGT)
Goh, Graham S; Tay, You Wei Adriel; Yue, Wai-Mun; Guo, Chang-Ming; Tan, Seang-Beng; Chen, John Li-Tat	What Are the Patient-reported Outcomes, Complications, and Radiographic Results of Lumbar Fusion for Degenerative Spondylolisthesis in Patients Younger Than 50 Years?.	2020	Singapore	Retrospective,Case series	96	F: 65%	44 (7)	Degenerative spondylolisthesis	Minimally invasive TLIF	SF-36 PCS
Inoue, Hirokazu; Watanabe, Hideaki; Okami, Hitoshi; Shiraishi, Yasuyuki; Kimura, Atsushi; Takeshita, Katsushi	Handgrip strength correlates with walking in lumbar spinal stenosis.	2020	Japan	Retrospective observational	183	M: 128, F: 55	70.5 (Range: 36 - 88)	Neurogenic claudication, radicular leg pain with LSS	Surgery for LSS		Handgrip strengths of both upper limbs. Also measured "leg extension power" but no further description - so thinking not use because unclear	Timed 10-m walk test; Walking distance
Tomkins-Lane, Christy; Zheng, Patricia Z; Sun, Ruopeng; Smuck, Matthew	Variability among methods and timing of pain assessment tools for tracking improvement of lumbar stenosis patients after surgery.	2020	US	Prospective observational	21	F: 15	65.3 (9.5) Median: 65.8 (Range: 44.0 - 78.9)	Clinical diagnosis of symptomatic LSS	Surgery for LSS	Swiss Spinal Stenosis Questionnaire physical function domain, SF-36 PF		Self-Paced Walking Test
Bond, Michael; Evaniew, Nathan; Bailey, Christopher S; Glennie, Raymond Andrew; Paquet, Jerome; Dea, Nicolas; Hall, Hamilton; Manson, Neil; Thomas, Ken; McIntosh, Greg; Soroceanu, Alex; Abraham, Edward; Johnson, Michael; Kingwell, Stephen; Charest-Morin, Raphaele; Christie, Sean; Rampersaud, Y Raja; Fisher, Charles G; Canadian Spine Outcome and Research Network	Back pain in surgically treated degenerative lumbar spondylolisthesis: what can we tell our patients?.	2020	Canada	Retrospective observational	486	F: 306 (63.0%)	66.7 (9.2)	Degenerative lumbar spondylolisthesis	Decompression with or without fusion	SF-12 PCS
Kwon, Ji-Won; Lee, Byung Ho; Lee, Soo-Bin; Sung, Sahyun; Lee, Chang-Uk; Yang, Jae-Ho; Park, Moon-Soo; Byun, Junwoo; Lee, Hwan-Mo; Moon, Seong-Hwan	Hand grip strength can predict clinical outcomes and risk of falls after decompression and instrumented posterolateral fusion for lumbar spinal stenosis.	2020	Korea	Retrospective observational	200	M: 74, W: 126	W high HGS: 64.5 (7.1); W low GHS: 69.5 (6.5); M high HGS: 65.4 (9.7); M low HGS: 69.9 (6.5)	LSS - foraminal stenosis, degenerative spondylolisthesis of >grade 2	Decompression and instrumented posterolateral fusion at 4 or fewer levels		Hand grip strength	Alternative step test (AST), six-meter walk test (SMT), sit-to-stand test (STS), and timed up and go test (TUGT)
Jenkins, Nathaniel W; Parrish, James M; Mohan, Shruthi; Geoghegan, Cara E; Jadczak, Caroline N; Hrynewycz, Nadia M; Singh, Kern	Preoperative patient activation is predictive of improvements in patient-reported outcomes following minimally invasive lumbar decompression	2020	US	Retrospective observational	89	Male: 64 (71.9%)	45.8	Degenerative pathology	A primary, 1-3-level lumbar decompression	SF-12 PCS
Ulrich, Nils H; Burgstaller, Jakob M; Gravestock, Isaac; Winklhofer, Sebastian; Porchet, Francois; Pichierri, Giuseppe; Wertli, Maria M; Steurer, Johann; Farshad, Mazda; LSOS Study Group	The influence of endplate (Modic) changes on clinical outcomes in lumbar spinal stenosis surgery: a Swiss prospective multicenter cohort study.	2020	Switzerland	Retrospective observational	186	F: MC group: 66 (46.2%), No MC group: 30 (48.4%)	MC group: 67.4; No MC group: 65.6	History of neurogenic claudication and lumbar spinal stenosis	Decompression surgery alone or decompression with instrumented fusion	Spinal Stenosis Measure physical function
Ogura, Yoji; Kobayashi, Yoshiomi; Kitagawa, Takahiro; Yonezawa, Yoshiro; Takahashi, Yoshiyuki; Yoshida, Kodai; Yasuda, Akimasa; Shinozaki, Yoshio; Ogawa, Jun	Outcome measures reflecting patient satisfaction following decompression surgery for lumbar spinal stenosis: Comparison of major outcome measures.	2020	Japan	Retrospective,Observational	125	M: 80, F: 45	69.4 (10.2)	Lumbar spinal stenosis	Decompression surgery	Roland Morris Disability Questionnaire, SF-8 PCS, JOABPEQ lumbar function and walking ability domains
Kim, David H; Hwang, Raymond W; Lee, Gyu-Ho; Joshi, Riya; Baker, Kevin C; Arnold, Paul; Sasso, Rick; Park, Daniel; Fischgrund, Jeffrey	Potential significance of facet joint fusion or posteromedial fusion observed on CT imaging following attempted posterolateral or posterior interbody fusion	2020	US	Retrospective observational	203	M: 42.9%, F: 57.1%	57.2 (Range: 25 - 81)	Single-level lumbar degenerative disease	Single-level PLF surgery with local autograft bone or PLF+IBF with local autograft bone	SF-36 PCS
Varlotta, Christopher G; Manning, Jordan H; Ayres, Ethan W; Wang, Erik; Woo, Dainn; Vasquez-Montes, Dennis; Alas, Haddy; Brown, Avery; Egers, Max; Kim, Yong; Bendo, John A; Fischer, Charla R; Protopsaltis, Themistocles S; Stieber, Jonathan R; Buckland, Aaron J	Preoperative MRI predictors of health-related quality of life improvement after microscopic lumbar discectomy.	2020	US	Retrospective observational	88	F: 38.6%	44.6	Primary lumbar disc herniation	Microscopic lumbar discectomy	PROMIS PF
Gilmore, Sarah J; Hahne, Andrew J; Davidson, Megan; McClelland, Jodie A	Physical activity patterns of patients immediately after lumbar surgery.	2020	Australia	Cross sectional study	216	M: 105 (49%), F: 111 (51%)	62 (13.9)	Disc prolapse, degenerative disc disease, spinal stenosis or degenerative spondylolysthesis	Lumbar decompression, discectomy and/or fusion surgery	SF-36 PCS, IPAQ-short form			Walking time and step count were recorded for the first seven post-operative days,
Tegner, Heidi; Esbensen, Bente Appel; Henriksen, Marius; Bech-Azeddine, Rachid; Lundberg, Mari; Nielsen, Louise; Rolving, Nanna	The effect of graded activity and pain education (GAPE): an early post-surgical rehabilitation programme after lumbar spinal fusion-study protocol for a randomized controlled trial.	2020	Denmark	Randomized controlled trial - Protocol	144	Protocol	Will be >18	Low back pain caused by degeneration of the lumbar spine	Lumbar spinal fusion at 1-2 levels	EQ-5D 3L mobility, self-care, usual activities			"Any waking behaviour characterized by a sitting or reclining/lying posture" assessed via no min/day sedentary (laying down and sitting)
Yang, Yang; Wu, Xihua; Wu, Wenbin; Liu, Zhongyu; Pang, Mao; Chen, Yuyong; Ou, Zhaolan; Rong, Limin	Enhanced recovery after surgery (ERAS) pathway for microendoscopy-assisted minimally invasive transforaminal lumbar interbody fusion.	2020	China	Retrospective observational	72	Obs: M: 23, F: 28; Control: M: 8, F: 13	> 65; Obs: 70.1 (3.9); Control: 72.4 (5.4)	Lumbar degenerative diseases and showed severe or progressive mechanical low back pain	Microendoscopy assisted minimally invasive transforaminal lumbar interbody fusion at L4-5 level			Barthel Index for Activities of Daily Living
Ogura, Yoji; Ogura, Koichi; Kobayashi, Yoshiomi; Kitagawa, Takahiro; Yonezawa, Yoshiro; Takahashi, Yoshiyuki; Yoshida, Kodai; Yasuda, Akimasa; Shinozaki, Yoshio; Ogawa, Jun	Minimum clinically important difference of major patient-reported outcome measures in patients undergoing decompression surgery for lumbar spinal stenosis.	2020	Japan	Retrospective observational	126	Male: 63.5%	69.4 (10.2)	LSS	Lumbar decompression without fusion	Roland-Morris Disability Questionnaire, SF-8 PCS, ZCQ physical function domain
Sosnova, Marketa; Zeitlberger, Anna Maria; Ziga, Michal; Gautschi, Oliver P; Weyerbrock, Astrid; Stienen, Martin N; Maldaner, Nicolai	Longitudinal smartphone-based self-assessment of objective functional impairment in patients undergoing surgery for lumbar degenerative disc disease: initial experience.	2020	Switzerland	Prospective,Case series	3	F: 3	F1: 66, F2: 47, F3: 73; Mean: 62	Lumbar spinal stenosis (LSS) at the level L4/5; Acute herniated disc at the left L2/3 segment, neurogenic claudication	Elective microsurgical decompression, elective microscopic sequestrectomy; microsurgical decompression				6WT app, 6MW but in home environment
Tuomainen, I; Aalto, T; Pesonen, J; Rade, M; Pakarinen, M; Leinonen, V; Kroger, H; Airaksinen, O	Unfolding the outcomes of surgical treatment of lumbar spinal stenosis-a prospective 5- and 10-year follow-up study	2020	Finland	Prospective observational	69	W: 63.8%	58.0 (9.8)	LSS - presence of severe pain in the back, buttocks, or lower extremities, linked to degenerative changes	Open or microscopic decompression of the afected level(s) (i.e., laminotomy, hemilaminectomy, or laminectomy, with undercutting facetectomy), fusion	Self reported walking distance (in meters) measured on continuous scale
Wagner, Arthur; Shiban, Youssef; Wagner, Corinna; Aftahy, Kaywan; Joerger, Ann-Kathrin; Meyer, Bernhard; Shiban, Ehab	Psychological predictors of quality of life and functional outcome in patients undergoing elective surgery for degenerative lumbar spine disease.	2020	Germany	Prospective observational	180	F: Fusion: 66.0%, No fusion: 54.1%	Fusion: 63 (Range: 20 - 87); No fusion: 63 (Range: 26 - 83)	Degenerative spinal stenosis with and without concomitant spondylolisthesis, degenerative spinal instability or a lumbar disc herniation	Decompressive surgery with and without fusion at 1-2 levels	SF-36 PCS
Gilmore, Sarah J; Davidson, Megan; Hahne, Andrew J; McClelland, Jodie A	The validity of using activity monitors to detect step count after lumbar fusion surgery.	2020	Australia	Prospective observational	40	M: 14, F: 26 (65%)	65 (13.31)	Degenerative disc disease, lumbar spinal stenosis and/or degenerative spondylolysthesis (data obtained from partner study)	Lumbar fusion surgery				Step count via accelerometry
Coronado, Rogelio A; Master, Hiral; White, Daniel K; Pennings, Jacquelyn S; Bird, Mackenzie L; Devin, Clinton J; Buchowski, Maciej S; Mathis, Shannon L; McGirt, Matthew J; Cheng, Joseph S; Aaronson, Oran S; Wegener, Stephen T; Archer, Kristin R	Early postoperative physical activity and function: a descriptive case series study of 53 patients after lumbar spine surgery.	2020	US	Prospective,Case series	53	F: 64%	63.1 (Range: 59.7 - 66.4)	Degenerative condition (i.e., spinal stenosis, spondylosis with or without myelopathy, degenerative spondylolisthesis)	Laminectomy with or without fusion	SF-12 PCS		TUG, 10m walk	Daily physical activity; Steps/day and intensity (mean time in mod-vig PA in one day)
Arjun Sharma, Jamie; Gadjradj, Pravesh S; Peul, Wilco C; van Tulder, Maurits W; Moojen, Wouter A; Harhangi, Biswadjiet S; SIZE-study group	SIZE-study group SIZE study: study protocol of a multicentre, randomised controlled trial to compare the effectiveness of an interarcuair decompression versus extended decompression in patients with intermittent neurogenic claudication caused by lumbar spinal stenosis.	2020	Netherlands	Randomized controlled trial - Protocol	174	Protocol	>40	Intermittent neurogenic claudication, MRI demonstrating LSS	Interarcuair decompression versus extended decompression	RMDQ		TUG, Timed Chair-stand test, 6 min walk
Kato, Satoshi; Kurokawa, Yuki; Kabata, Tamon; Demura, Satoru; Matsubara, Hidenori; Kajino, Yoshitomo; Okamoto, Yoshiyuki; Kimura, Hiroaki; Shinmura, Kazuya; Igarashi, Kentaro; Shimizu, Takaki; Yonezawa, Noritaka; Yokogawa, Noriaki; Tsuchiya, Hiroyuki	Improvement of locomotive syndrome with surgical treatment in patients with degenerative diseases in the lumbar spine and lower extremities: a prospective cohort study.	2020	Japan	Prospective observational	81	F: 48 (59.3%)	71.5 (6.9)	Lumbar spinal stenosis with or without spondylolisthesis	Posterior decompression or shortsegment spinal fusion surgeries			Stand-up test, two-step test
Kim, Yong-Chan; Kim, Ki-Tack; Ha, Kee-Yong; Ahn, Joonghyun; Ko, Seungnam; Luo, Qiang; Kim, Sung-Min; Kim, Mingyu; Yoo, Sunin	Radiographic and clinical evidence: osteoarthritic knee can change surgical result for lumbar degenerative disease patient undergone surgery for 3-year follow-up: a retrospective comparative clinical study.	2020	Korea	Retrospective observational	74	M: 20 (27.0%), F: 54 (73.0%)	67.84 (9.38)	Degenerative lumbar disease	Posterior instrumentation and fusion surgery	SRS-22 Function
Ghent, Finn; Mobbs, Ralph J; Mobbs, Redmond R; Sy, Luke; Betteridge, Callum; Choy, Wen Jie	Assessment and Post-Intervention Recovery After Surgery for Lumbar Disk Herniation Based on Objective Gait Metrics from Wearable Devices Using the Gait Posture Index.	2020	Australia	Prospective observational	24	M: 14, F: 10	49.6 (15.1) Range: 51 - 83	LDH	Laminotomy/flavotomy and microdiscectomy				Gait Posture index (GPi)
Sakai, Yoshihito; Wakao, Norimitsu; Matsui, Hiroki; Tomita, Keisuke; Watanabe, Tsuyoshi; Iida, Hiroki	Surgical results in older patients with lumbar spinal stenosis according to gait speed in relation to the diagnosis for sarcopenia.	2020	Japan	Case control	235	M: 135, F: 100	73.2 (5.8) Range: 65 - 91	LSS without spondylolisthesis	Decompression with or without fusion	Roland Morris Disability Questionnaire; SF-36 PCS	Grip strength, isometric back (lumbar extension) and abdominal (lumbar flexion) muscle strength, isometric strength of the quadriceps femoris	Gait speed, expressed in meters per second, was calculated to cover a distance of 10 m in the usual walking pace. Participants were provided an additional 3 m for acceleration before the test distance and 3 m for deceleration thereafter.
Kim, Seung-Kook; Ryu, Sungmo; Kim, Eun-Sang; Lee, Sun-Ho; Lee, Su-Chan	Radiologic Efficacy and Patient Satisfaction after Minimally Invasive Unilateral Laminotomy and Bilateral Decompression in Patients with Lumbar Spinal Stenosis: A Retrospective Analysis.	2020	Korea	Retrospective,Cohort study	122	M: 39, F: 83	67.7 (Range: 37 - 89)	LSS at levels between L3-S1	Minimally invasive decompression	Swiss Spinal Stenosis Questionnaire physical function domain
Staartjes, Victor E; Klukowska, Anita M; Schroder, Marc L	Association of maximum back and leg pain severity with objective functional impairment as assessed by five-repetition sit-to-stand testing: analysis of two prospective studies.	2020	Netherlands	Prospective observational	258	M: 132 (51.2%), F: 126 (48.8%)	48.0 (13.5)	Lumbar disc herniation (LDH), lumbar stenosis, lumbar spondylolisthesis, degenerative disc disease (DDD)	Discectomy	Roland-Morris Disability Questionnaire		Five-repetition sit-to-stand test
Master, Hiral; Pennings, Jacquelyn S; Coronado, Rogelio A; Henry, Abigail L; O'Brien, Michael T; Haug, Christine M; Skolasky, Richard L; Riley, Lee H 3rd; Neuman, Brian J; Cheng, Joseph S; Aaronson, Oran S; Devin, Clinton J; Wegener, Stephen T; Archer, Kristin R	Physical Performance Tests Provide Distinct Information in Both Predicting and Assessing Patient-Reported Outcomes Following Lumbar Spine Surgery	2020	US	Randomized controlled trial,Secondary analysis	248	F: 126 (50.8%)	62.2 (11.9)	Lumbar degenerative condition, including spondylosis, degenerative spondylolisthesis, and spinal stenosis	Laminectomy procedures (with or without fusion)			5-Chair Stand; TUG
Wada, Takashi; Tanishima, Shinji; Kitsuda, Yuki; Osaki, Mari; Nagashima, Hideki; Hagino, Hiroshi	Preoperative low muscle mass is a predictor of falls within 12 months of surgery in patients with lumbar spinal stenosis.	2020	Japan	Prospective observational	74	M: 36, F: 38	69.0 (Range: 63.0 - 76.0)	LSS	Decompression, or posterolateral or transforaminal lumbar interbody fusion		Handgrip strength	10-m walking test. The time required to walk 10 m at the participant's normal speed was used to calculate walking speed
Papanastasiou, Evangelos I; Theodorou, Daphne J; Theodorou, Stavroula J; Pakos, Emilios E; Ploumis, Avraam; Korompilias, Anastasios V; Gelalis, Ioannis D	Association between MRI findings and clinical outcomes in a period of 5 years after lumbar spine microdiscectomy.	2020	Greece	Prospective observational	61	Not reported	45.2 (12.5)	Single-level lumbar disc herniation	One-level lumbar microdiscectomy	Roland Morris Disability Questionnaire, SF-36 PCS
Jenkins, Nathaniel W; Parrish, James M; Cha, Elliot D K; Lynch, Conor P; Sayari, Arash J; Geoghegan, Cara E; Jadczak, Caroline N; Mohan, Shruthi; Singh, Kern	Validation of PROMIS Physical Function in MIS TLIF: 2-Year Follow-up.	2020	US	Retrospective observational	68	M: 40 (58.8%), F: 28 (41.2%)	52.9 (11.0)	Degenerative spinal pathology	Primary, one- or two-level MIS TLIFs	SF-12 PCS, PROMIS PF domain
Ko, Sangbong; Chae, Seungbum; Choi, Wonkee; Kwon, Jaibum; Choi, Je-Yong	The effectiveness of vitamin D supplementation in functional outcome and quality of life (QoL) of lumbar spinal stenosis (LSS) requiring surgery.	2020	korea	Retrospective observational	102	M: 34, F: 68	68.26 (9.25)	Lower leg radiating pain as well as neurogenic claudication associated with LBP and referred buttock pain	Decompression without fusion	Roland Morris Disability Questionnaire, SF-36 PCS
Masuda, Soichiro; Kanba, Yusuke; Kawai, Jun; Ikeda, Noboru	Outcomes after decompression surgery without fusion for patients with lumbar spinal stenosis and substantial low back pain.	2020	Japan	Retrospective observational	222	A: M: 58, F: 51; B: M: 55, F: 33; C: M: 17, F: 8	A: 74.8 (9.9); B: 75.0 (7.5); C: 73 (8.0)	LSS	Spinal decompression without fusion at mean of 2.3 levels	JOABPEQ lumbar function and walking ability
Chang, Sam Yeol; Nam, Yunjin; Lee, Jeongik; Chang, Bong-Soon; Lee, Choon-Ki; Kim, Hyoungmin	Clinical Significance of Radiologic Improvement Following Single-Level Oblique Lateral Interbody Fusion With Percutaneous Pedicle Screw Fixation.	2020	Korea	Prospective,Case series	43	M: 15 (37%), F: 26 (63%)	DS: 66.9 (6.0); ST: 66.3 (3.9)	Degenerative spondylolisthesis with central and/or foraminal stenosis and (c) spinal stenosis without spondylolisthesis but with disk height loss	Single-level OLIF and posterior percutaneous pedicle screw instrumentation on the L2-3, L3-4, and L4-5	JOABPEQ Lumbar function and walking ability, SF-36 PCS
Goh, Graham Seow-Hng; Tay, You Wei Adriel; Liow, Ming Han Lincoln; Gatot, Cheryl; Ling, Zhixing Marcus; Fong, Poh Ling; Soh, Reuben Chee Cheong; Guo, Chang Ming; Yue, Wai-Mun; Tan, Seang-Beng; Chen, John Li-Tat	Elderly Patients Undergoing Minimally Invasive Transforaminal Lumbar Interbody Fusion May Have Similar Clinical Outcomes, Perioperative Complications, and Fusion Rates As Their Younger Counterparts.	2020	Singapore	Prospective observational	168	F: Younger: 70%, Elderly: 74%	Younger: 59 (7); Elderly: 75 (3)	Degenerative spondylolisthesis	Primary, single-level, MIS-TLIF	SF-36 PCS
Coronado, Rogelio A; Ehde, Dawn M; Pennings, Jacquelyn S; Vanston, Susan W; Koyama, Tatsuki; Phillips, Sharon E; Mathis, Shannon L; McGirt, Matthew J; Spengler, Dan M; Aaronson, Oran S; Cheng, Joseph S; Devin, Clinton J; Wegener, Stephen T; Archer, Kristin R	Psychosocial Mechanisms of Cognitive-Behavioral-Based Physical Therapy Outcomes After Spine Surgery: Preliminary Findings From Mediation Analyses	2020	US	Randomized controlled trial,Secondary analysis	86	F: CBPT: 25 (58.1%), Education: 23 (53.5%)	CBPT: 56.9 (11.1); Education: 58.4 (13.3)	Degenerative condition, spinal stenosis, spondylosis with or without myelopathy, or degenerative spondylolisthesis	Laminectomy with or without arthrodesis	SF-12 PCS
Stienen, Martin N; Rezaii, Paymon G; Ho, Allen L; Veeravagu, Anand; Zygourakis, Corinna C; Tomkins-Lane, Christy; Park, Jon; Ratliff, John K; Desai, Atman M	Objective activity tracking in spine surgery: a prospective feasibility study with a low-cost consumer grade wearable accelerometer.	2020	Switzerland	Prospective observational, feasibility study	18	Not clear for lumbar cohort but total population: Male: 46.7%	Unclear for lumbar cohort but eligibility criteria was ≥ 18. Whole cohort was mean age: 57.1 (14.9)	Spondylolisthesis, LSS, LDH	Discectomy with or without fusion				Steps per day
Lee, Dong Geun; Park, Choon Keun; Lee, Dong Chan	Clinical and radiological comparison of 2 level anterior lumbar interbody fusion with posterolateral fusion and percutaneous pedicle screw in elderly patients with osteoporosis	2020	Korea	Retrospective observational	53	Group A: M: 3, F: 25; Group B: M: 7, F: 18	Group A: 71.6 (2.4); Group B: 72.4 (2.2)	Neurogenic intermittent claudication due to spinal stenosis with instability, foraminal stenosis, or mixed-type stenosis	PLF with open pedicle screw fixation (n=28) or percutaneous pedicle screw fixation (PPF) (n=25) for treatment with 2-level ALIF	Roland-Morris disability
Burgstaller, Jakob M; Steurer, Johann; Gravestock, Isaac; Brunner, Florian; Fekete, Tamas F; Pichierri, Giuseppe; Ulrich, Nils H; Winklhofer, Sebastian; Porchet, Francois; Farshad, Mazda; LSOS Study Group	Long-term Results After Surgical or Nonsurgical Treatment in Patients With Degenerative Lumbar Spinal Stenosis: A Prospective Multicenter Study.	2020	Switzerland	Prospective observational	412	F: 208 (50.5%)	72.25 (8.38)	Degenerative Lumbar Spinal Stenosis	Decompression alone or decompression with instrumented fusion surgery. Levels ranging between L1-S1	Spinal Stenosis Measure physical function
Hasegawa, Tomohiko; Ushirozako, Hiroki; Shigeto, Ebata; Ohba, Tetsuro; Oba, Hiroki; Mukaiyama, Keijiro; Shimizu, Satoshi; Yamato, Yu; Ide, Koichiro; Shibata, Yosuke; Ojima, Toshiyuki; Takahashi, Jun; Haro, Hirotaka; Matsuyama, Yukihiro	The Titanium-coated PEEK Cage Maintains Better Bone Fusion With the Endplate Than the PEEK Cage 6 Months After PLIF Surgery: A Multicenter, Prospective, Randomized Study.	2020	Japan	Randomized controlled trial	149	M: 84, W: 65	Whole cohort: 67; Tipeek: 67.4 (10.9); Peek: 67.0 (10.6)	Degenerative spondylolisthesis, degenerative scoliosis, lumbar spinal canal stenosis, lumbar radiculopathy, lumbar herniation, or isthmic spondylolisthesis	Single-level PLIF or TLIF with an artificial boxshaped interbody cage	JOABPEQ - lumbar function, walking ability domains
Stull, Justin D; Divi, Srikanth N; Goyal, Dhruv K C; Bowles, Daniel R; Reyes, Ariana A; Bechay, Joseph; Sonnier, John Hayden; Nachwalter, Ryan N; Zarowin, Joseph J; Galetta, Matthew S; Kaye, Ian David; Woods, Barrett I; Kurd, Mark F; Radcliff, Kris E; Rihn, Jeffrey A; Anderson, David Greg; Hilibrand, Alan S; Kepler, Christopher K; Vaccaro, Alexander R; Schroeder, Gregory D	Preoperative Mental Health Component Scoring Is Related to Patient Reported Outcomes Following Lumbar Fusion.	2020	US	Retrospective observational	391	M: 212 (54.2%), F: 179	62 (Range: 61 - 64)	Spondylolisthesis. Scoliosis, Recurrent disc herniation, Stenosis	1 to 3 level fusion surgery and between 1 to 5 levels of decompression were included	SF-12 PCS
Chen, Zihao; Zhang, Liangming; Dong, Jianwen; Xie, Peigen; Liu, Bin; Wang, Qiyou; Chen, Ruiqiang; Shu, Tao; Li, Shangfu; Feng, Feng; Yang, Bu; He, Lei; Yang, Yang; Liu, Zhongyu; Pang, Mao; Rong, Limin	Percutaneous Transforaminal Endoscopic Discectomy Versus Microendoscopic Discectomy for Lumbar Disc Herniation: Two-Year Results of a Randomized Controlled Trial.	2020	China	Randomized controlled trial	250	Male: 59.3%	41	Radiculopathy with lumbar disc herniation	Percutaneous Transforaminal Endoscopic Discectomy Versus Microendoscopic Discectomy	SF-36 PF domain
Yoo, Joon S; Hrynewycz, Nadia M; Brundage, Thomas S; Mogilevsky, Franchesca A; Shah, Holly C; Mehraban, Nasima; Singh, Kern	The Influence of Preoperative Mental Health on PROMIS Physical Function Outcomes Following Minimally Invasive Transforaminal Lumbar Interbody Fusion.	2020	US	Retrospective observational	172	M: SF-12 <50: 52 (61.2%), >50: 51 (58.6%); F: SF-12 <50: 33 (38.8%), >50: 33 (41.4%)	SF-12 <50: 49.4 (10.7); SF-12>50: 53.1 (11.1)	Degenerative disc disease, degenerative spondylolisthesis, spinal stenosis, and herniated nucleus pulposus	Minimally Invasive Transforaminal Lumbar Interbody Fusion	PROMIS PF
Scott-Young, Matthew; McEntee, Laurence; Zotti, Mario; Schram, Ben; Furness, James; Rathbone, Evelyne; Hing, Wayne	Patient-Reported Outcome Measures After Multilevel Lumbar Total Disc Arthroplasty for the Treatment of Multilevel Degenerative Disc Disease.	2020	Australia	Case series	122	M: 77, W: 45	42 (8.2) Range: 21 - 61	Symptomatic multilevel degenerative disc disease; A diagnosis of discogenic low back pain, with or without radicular pain	Multilevel lumbar total disc arthroplasty	Roland-Morris Disability Questionnaire
Chen, Bo; Lv, Yao; Wang, Zhi-Cui; Guo, Xiu-Cheng; Chao, Chu-Zhang	Decompression with fusion versus decompression in the treatment of lumbar spinal stenosis: A systematic review and meta-analysis.	2020	China	Systematic review	SF-36 PCS: 1198; ZCQ PF: 113	Not reported by outcome measure	Not reported by outcome measure; Mean age across all included studies ranged from 51.3 - 75.4	The subjects were patients with LSS	Decompression with fusion or decompression	SF-36 PCS ZCQ-PF
Yi, Weihong; Tang, Yu; Yang, Dazhi; Huang, Wenhua; Liu, Huan; Sun, Ziqi; Yao, Yuan; Zhou, Yue	Microendoscopic discectomy versus minimally invasive transforaminal lumbar interbody fusion for lumbar spinal stenosis without spondylolisthesis.	2020	China	Observational	497	Male: Med: 131 (55.51%), MIS-TLIF: 133 (50.96%)	MED: Median: 60 (26 - 92); MIS-TLIF: 63 (24 - 83)	LSS without spondylolisthesis	Minimally invasive spinal surgery - MED vs MIS-TLIF	SF-12 PCS
Mutubuki, Elizabeth N; van Helvoirt, Hans; van Dongen, Johanna M; Vleggeert-Lankamp, Carmen L A; Huygen, Frank J P M; van Tulder, Maurits W; Klopper-Kes, Hanneke A H J; Ostelo, Raymond W J G	Cost-effectiveness of combination therapy (Mechanical Diagnosis and Treatment and Transforaminal Epidural Steroid Injections) among patients with an indication for a Lumbar Herniated Disc surgery: Protocol of a randomized controlled trial.	2020	netherlands	Randomized controlled trial - Protocol	146	Protocol	Aged 18 and above	Eligibility for lumbar disc hernia surgery incapacitating LRS with leg pain (numeric pain rating scale [NPRS] > 6; With or without back pain) that had lasted for a minimum of 6 weeks with or without mild neurological deficit (i.e., Medical Research Council > 3); And a magnetic resonance imaging that confirms a hernia nuclei pulposi that compromises the spinal nerve and can explain the clinical sy…	Lumbar disc hernia surgery	Roland Morris Disability Questionnaire, SF-12 PF domain and PCS
Vaishnav, Avani S; McAnany, Steven J; Iyer, Sravisht; Albert, Todd J; Gang, Catherine Himo; Qureshi, Sheeraz A	Psychometric Evaluation of Patient-reported Outcomes Measurement Information System Physical Function Computer Adaptive Testing in Minimally Invasive Lumbar Spine Surgery: An Analysis of Responsiveness, Coverage, Discriminant Validity, and Concurrent Vali	2020	US	Retrospective observational	421	M: 241 (57.2%), W: 180 (42.8%)	56.22 (10.40)	Degenerative conditions of the spine	Decompression, fusion	PROMIS PF, SF-12 PHS
Chavez, Juneyoung L; Porucznik, Christina A; Gren, Lisa H; Guan, Jian; Joyce, Evan; Brodke, Darrel S; Dailey, Andrew T; Mahan, Mark A; Hood, Robert S; Lawrence, Brandon D; Spiker, William R; Spina, Nicholas T; Bisson, Erica F	The Impact of Preoperative Mindfulness-Based Stress Reduction on Postoperative Outcomes in Lumbar Spine Degenerative Disease: 3-Month and 12-Month Results of a Pilot Study.	2020	US	Prospective and Retrospective components,Observational	48	M: Comparison: 45.83%, Intervention: 45.83%	Comparison: 63.17 (8.45); Intervention: 61.40 (6.86)	Lumbar degenerative disease	At least 1 and up to 4 levels of decompression and/or fusion	PROMIS-PF
Inoue, Masahiro; Orita, Sumihisa; Inage, Kazuhide; Suzuki, Miyako; Fujimoto, Kazuki; Shiga, Yasuhiro; Kanamoto, Hirohito; Abe, Koki; Kinoshita, Hideyuki; Norimoto, Masaki; Umimura, Tomotaka; Sato, Takashi; Sato, Masashi; Suzuki, Masahiro; Enomoto, Keigo; Eguchi, Yawara; Akazawa, Tsutomu; Aoki, Yasuchika; Kawasaki, Yohei; Ohtori, Seiji	Objective evaluation of postoperative changes in real-life activity levels in the postoperative course of lumbar spinal surgery using wearable trackers.	2020	Japan	Prospective observational	60	M: 30, F: 30	70.7 (8.4) Range: 49 - 88	Lower back pain and lower limb symptoms due to lumbar degenerative disease. LSS, listhesis, degen scoliosis	Surgical treatment for lumbar spinal disease	Roland-Morris Disability Questionnaire, JOABPEQ lumbar function, walking ability
Komatsu, Jun; Iwabuchi, Masumi; Endo, Tatsuya; Fukuda, Hironari; Kusano, Keigo; Miura, Takuya; Sato, Keita; Kaneko, Kazuo; Shirado, Osamu	Clinical outcomes of lumbar diseases specific test in patients who undergo endoscopy-assisted tubular surgery with lumbar herniated nucleus pulposus: an analysis using the Japanese Orthopaedic Association Back Pain Evaluation Questionnaire (JOABPEQ).	2020	Japan	Retrospective observational	31	F: 13	51.6	Lumbar disc hernia	Microendoscopic discectomy	JOABPEQ - lumbar function and walking ability domains
Lubetzky, Anat V; Soroka, Avihai; Harel, Daphna; Errico, Thomas; Bendo, John; Leitner, Joseph; Shabat, Shay; Ashkenazi, Eli; Floman, Yizhar; Moffat, Marilyn; Masharawi, Youssef	Static and Dynamic Balance in Adults Undergoing Lumbar Spine Surgery: Screening and Prediction of Postsurgical Outcomes.	2020	Israel	Prospective observational	43	Not reported	62.67 (10.82) Range: 38 - 79	CLBP and degenerative changes of the lumbar spine (determined via MRI), with and without radicular pain	Lumbar fusion, microdiskectomy, or decompression surgery			Single leg stance, four-square step test, 8-foot up and go
Aoyagi, Kosaku; He, Jianghua; Simpson, Melanie; Melton, Brittany L; Chandaka, Sravani; Waitman, Lemuel R; Sharma, Neena K	Association between Opioid Dose, Acute Post-operative Pain and Walking Distance Following Lumbar Spine Surgery	2020	US	Retrospective observational	343	F: H: 48%, M: 45%, L: 57%	H: 67.57 (9.06); M: 68.69 (8.82); L: 67.81 (9.29)	Excluded for patients with a history of neoplasm, intraspinal abscess, spine fractures, vertebroplasty, osteomyelitis, cauda equina syndrome, Alzheimer's disease and dementia	Primary laminectomy, fusion, discectomy or a combination of any of these surgeries			Walking distance POD2 and 3, measured in total ft ambulated per day
Fujita, Nobuyuki; Michikawa, Takehiro; Miyamoto, Azusa; Sakurai, Aiko; Otaka, Yohei; Suzuki, Satoshi; Tsuji, Osahiko; Nagoshi, Narihito; Okada, Eijiro; Yagi, Mitsuru; Tsuji, Takashi; Kono, Hitoshi; Ishii, Ken; Nakamura, Masaya; Matsumoto, Morio; Watanabe, Kota	Lumbar spinal surgery improves locomotive syndrome in elderly patients with lumbar spinal canal stenosis: A multicenter prospective study.	2020	Japan	Prospective observational	166	M: 95, F: 71	Inclusion criteria were as follows in this study: patients aged ≥ 65; 72.8 (5.5)	Assigns and symptoms of LSS, such as leg pain and neurogenic claudication, which were confirmed using magnetic resonance imaging or myelography	Lumbar spinal surgery for LSS - decompression with or without fusion	Roland Morris Disability Questionnaire, Zurich Claudication Questionnaire (PF Subscale)		Stand up test, two step test
Ulrich, Nils H; Burgstaller, Jakob M; Gravestock, Isaac; Pichierri, Giuseppe; Wertli, Maria M; Steurer, Johann; Farshad, Mazda; Porchet, Francois	Outcome of unilateral versus standard open midline approach for bilateral decompression in lumbar spinal stenosis: is "over the top" really better? A Swiss prospective multicenter cohort study.	2019	Switzerland	Prospective,Cohort study	277	F: Sobd: 57 (44.5%), Ulbd: 81 (54.4%)	Sobd: 75.6 (7.6); Ulbd: 72.2 (8.2)	History of neurogenic claudication and lumbar spinal stenosis	Unilateral versus standard open midline approach for bilateral decompression	Swiss spinal stenosis measure physical function
Ogura, Yoji; Shinozaki, Yoshio; Kobayashi, Yoshiomi; Kitagawa, Takahiro; Yonezawa, Yoshiro; Takahashi, Yohei; Yoshida, Kodai; Yasuda, Akimasa; Ogawa, Jun	Impact of sagittal spinopelvic alignment on clinical outcomes and health-related quality of life after decompression surgery without fusion for lumbar spinal stenosis.	2019	Japan	Retrospective,Cohort study	83	M: 51, F: 32	68.7 (Range: 27 - 89)	LSS	Lumbar decompression without fusion	Zurich Claudication Questionnaire physical function domain, Roland-Morris Disability Questionnaires, SF-8 PCS
Djuric, Niek; Yang, Xiaoyu; Ostelo, Raymond W J G; van Duinen, Sjoerd G; Lycklama A Nijeholt, Geert J; van der Kallen, Bas F W; Peul, Wilco C; Vleggeert-Lankamp, Carmen L A	Disc inflammation and Modic changes show an interaction effect on recovery after surgery for lumbar disc herniation.	2019	netherlands	Retrospective,Randomized controlled trial,Secondary analysis	120	Male: 1: 83.9%, 2: 62.5%, 3: 52%, 4: 73.7%, 5: 71.4%, 6: 100%	1: 39.0 (8.9); 2: 43.1 (10.7); 3: 39.8 (9.4); 4: 45.1 (11.1); 5: 40.7 (6.5); 6: 47.8 (4.4)	Sciatica for 6-12 weeks and had a disc herniation	Surgery for sciatica	Roland Disability Questionnaire
Yoo, Joon S; Hrynewycz, Nadia M; Brundage, Thomas S; Singh, Kern	The Use of Patient-Reported Outcome Measurement Information System Physical Function to Predict Outcomes Based on Body Mass Index Following Minimally Invasive Transforaminal Lumbar Interbody Fusion.	2019	US	Retrospective observational	186	M: 111 (59.7%)	51.3	Degenerative pathology	Primary 1-2 level Minimally Invasive Transforaminal Lumbar Interbody Fusion, no further info on levels	PROMIS PF
Park, Jin-Sung; Lee, Chong-Suh; Park, Se-Jun; Lee, Kyung-Joon; Yum, Tae-Hoon	Minimum Three-year Follow-up of Specific Functional Disabilities After Multilevel Lumbar Fusion: Comparison of Long-level and Short-level Fusion.	2019	korea	Retrospective,Case control	70	M: 20, F: 50	64.9 (6.1)	Lumbar degenerative disease	One- or two-level lumbar fusion	Specific Functional Disability Index
Wang, Yinqing; Liang, Zeyan; Wu, Jianfeng; Tu, Songjie; Chen, Chunmei	Comparative Clinical Effectiveness of Tubular Microdiscectomy and Conventional Microdiscectomy for Lumbar Disc Herniation: A Systematic Review and Network Meta-Analysis	2019	China	Systematic review	385	Not reported	Range: 18 - 80; Arts: TMS: 41.6, CMD: 41.3; Ryang: TMD: 38, CMD: 39	Single level virgin lumbar disc herniation and failure of 6 to 12 weeks of conservative treatment	Tubular Microdiscectomy and Conventional Microdiscectomy	Arts: Roland Morris, SF-36 PF; Ryang: SF-36 PCS
Goh, Graham Seow-Hng; Liow, Ming Han Lincoln; Yeo, William; Ling, Zhixing Marcus; Yue, Wai Mun; Guo, Chang Ming; Tan, Seang Beng	The Influence of Body Mass Index on Functional Outcomes, Satisfaction, and Return to Work After Single-level Minimally-invasive Transforaminal Lumbar Interbody Fusion: A Five-year Follow-up Study.	2019	Singapore	Retrospective observational	739	Group 1: M: 94 (31.8%), F: 202 (68.2%); Group 2: M: 171 (38.6%), F: 272 (61.4%)	Group 1: 58.1 (11.7); Group 2: 59.0 (12.2)	Grade 1 or 2 degenerative spondylolisthesis and (B) nerve compression symptoms such as radicular pain, paraesthesia or neurogenic claudication	MIS-TLIF	SF-36 PCS
Marchand, Andree-Anne; Tetreau, Charles; O'Shaughnessy, Julie; Descarreaux, Martin	French-Canadian Adaptation and Validation of the Swiss Spinal Stenosis Questionnaire for Patients With Lumbar Spinal Stenosis.	2019	Canada	Prospective observational	75	F: Adaptation: 13 (52%), Validation: 24 (48%)	Adaptation: 71 (8.7) Range: 53 - 86; Validation: 69.0 (7.5)	LSS	Decompression surgery (without fusion)	Swiss Spinal Stenosis Questionnaire - physical function; French-Canadian adapted version of SSSQ - PF
Liow, Ming Han Lincoln; Goh, Graham Seow-Hng; Yeo, William; Ling, Zhixing Marcus; Yue, Wai-Mun; Guo, Chang Ming; Tan, Seang Beng	Time Taken to Return to Work Does Not Influence Outcomes of Minimally Invasive Transforaminal Lumbar Interbody Fusion: A 5-Year Follow-Up Study	2019	Singapore	Retrospective observational	907	Not reported	Return to work < 60: 51.4 (8.6); Return to work ≥60: 49.7 (7.6)	(1) single-level grade 1 or 2 degenerative spondylolisthesis and (2) nerve compression symptoms such as radicular pain, paraesthesia, or neurogenic claudication	Single level Minimally Invasive Transforaminal Lumbar Interbody Fusion	SF-36 PCS
Selva-Sevilla, Carmen; Ferrara, Paula; Geronimo-Pardo, Manuel	Psychometric Properties Study of the Oswestry Disability Index in a Spanish Population With Previous Lumbar Disc Surgery: Homogeneity and Validity.	2019	Spain	Cohort study	275	Male: 164 (59.6%)	40 (Range: 33 - 49)	Disc lumbar herniation	Surgery for LDH	SF-36 PCS
Khechen, Benjamin; Haws, Brittany E; Patel, Dil V; Bawa, Mundeep S; Elboghdady, Islam M; Lamoutte, Eric H; Karmarkar, Sailee S; Singh, Kern	PROMIS Physical Function Score Strongly Correlates With Legacy Outcome Measures in Minimally Invasive Lumbar Microdiscectomy.	2019	US	Retrospective observational	41	M: 28 (68.3%), F: 13 (31.7%)	50.3 (12.3)	HNP, central spinal stenosis, foraminal stenosis	Minimally Invasive Lumbar Microdiscectomy	PROMIS PF
Movassaghi, Kamran; Basques, Bryce A; Louie, Philip K; Khan, Jannat M; Derman, Peter B; Nolte, Michael T; Paul, Justin C; Goldberg, Edward J; An, Howard S	The Duration of Symptoms Does Not Impact Clinical Outcomes Following Lumbar Decompression Surgery.	2019	US	Retrospective observational	210	F: 24.29%	54.1 (16.3)	Spinal stenosis	Primary lumbar decompression	SF-12 PCS, Veterans Rand-12 physical health
Fujiwara, Hiroyasu; Makino, Takahiro; Yonenobu, Kazuo; Moriguchi, Yu; Oda, Takenori; Kaito, Takashi	Efficacy of lumbar orthoses after posterior lumbar interbody fusion-a prospective randomized study.	2019	Japan	Prospective,Randomized controlled trial	73	M: 31, F: 42	65.6 (11.0)	Lumbar degenerative disease (spinal canal stenosis, spondylolisthesis, or degenerative scoliosis)	PLIF of less than 3 segments at levels ranging between L2 and S1	Roland-Morris Disability Questionnaire, JOABPEQ lumbar function and walking ability
Yoo, Yongjae; Moon, Jee Youn; Yoon, Sojeong; Kwon, Seok Min; Sim, Sung Eun	Clinical outcome of percutaneous lumbar foraminoplasty using a safety-improved device in patients with lumbar foraminal spinal stenosis.	2019	Korea	Retrospective observational	24	M: 15, F: 9	67.5 (IQR: 58.3 - 74.0)	Patients with LFSS causing radiculopathy and neurogenic claudication	Posterior lumbar fusion at L4/5 and L5-S1	Time of walking without radicular pain was assessed by asking "How long can you walk without having to stop to rest due to your leg pain?" via a questionnaire.
Toyoda, Hiromitsu; Hoshino, Masatoshi; Ohyama, Shoichiro; Terai, Hidetomi; Suzuki, Akinobu; Yamada, Kentaro; Takahashi, Shinji; Hayashi, Kazunori; Tamai, Koji; Hori, Yusuke; Nakamura, Hiroaki	Impact of Sarcopenia on Clinical Outcomes of Minimally Invasive Lumbar Decompression Surgery.	2019	Japan	Observational,Cross sectional study	130	M: 70, W: 60	76.9 (4)	LSS, degenerative lumbar spondylolisthesis and degenerative lumbar scoliosis (DLS)	Bilateral decompression via a unilateral approach to decompress the central and bilateral lateral recess using a microscope or the METRx Microendoscopic Discectomy System at levels between L2-S1		Grip strength	Gait speed over 5 m of 9 m course
Fors, Maria; Enthoven, Paul; Abbott, Allan; Oberg, Birgitta	Effects of pre-surgery physiotherapy on walking ability and lower extremity strength in patients with degenerative lumbar spine disorder: Secondary outcomes of the PREPARE randomised controlled trial.	2019	Sweden	Randomized controlled trial,Secondary analysis	171	M: PT: 37 (46%), Waitlist: 45 (50%)	Range: 25 - 80; PT: 59.2 (12.5); Waitlist: 60.9 (11.2)	Disc herniation, LSS, DDD or spondylolisthesis	Not clear	"How far can you walk at normal walk speed?" There were four answer alternatives: 1. Less than 100 m. 2. 100 - 500 m. 3. 0.5 km - 1 km 4. More than 1 km	Strength in the lower extremities was tested in the quadriceps femoris muscle. Maximum voluntary isometric muscle force	A timed ten- meter walk test (10MWT). Patients walked 10 m on a straight path with 3 m for acceleration before and 3 m for deceleration after. Patients were asked to walk in their normal and fastest gait speed.
Rohrmoser, Ruy Gil; Brasil, Albert V; Gago, Guilherme; Ferreira, Marcelo P; Worm, Paulo Valdeci; Kraemer, Jorge L; Ferreira, Nelson P	Impact of surgery on pain, disability, and quality of life of patients with degenerative lumbar disease: Brazilian data	2019	Brazil	Retrospective observational	216	F: 115 (53.2%)	52.6 (1.0)	Degenerative Lumbar Disease	Surgery for DLD without specific levels stated	SF-36 PCS
Gilmore, Sarah J; Hahne, Andrew J; Davidson, Megan; McClelland, Jodie A	Predictors of substantial improvement in physical function six months after lumbar surgery: is early post-operative walking important? A prospective cohort study.	2019	Australia	Prospective observational	233	F: 50%	61 (14)	Disc prolapse, degenerative disc disease, lumbar spinal stenosis and/or degenerative spondylolysthesis	Discectomy, decompression, fusion	SF-36 PCS			Total time walked/day
Okada, Eijiro; Yagi, Mitsuru; Fujita, Nobuyuki; Suzuki, Satoshi; Tsuji, Osahiko; Nagoshi, Narihito; Nakamura, Masaya; Matsumoto, Morio; Watanabe, Kota	Lumbar spinal canal stenosis in patients with diffuse idiopathic skeletal hyperostosis: Surgical outcomes after posterior decompression surgery without spinal instrumentation.	2019	Japan	Retrospective observational	184	M: Non dish: 72%, Dish: 87.5%	Non dish: 71.6 (8.8); Dish: 73.6 (7.3)	Lumbar spinal canal stenosis	Posterior decompression without spinal fixation using the lumbar spinous process-splitting procedure	SF-8 PF domain and PCS
Kim, Nackhwan; Jung, Seok Bong	Percutaneous Unilateral Biportal Endoscopic Spine Surgery Using a 30-Degree Arthroscope in Patients With Severe Lumbar Spinal Stenosis: A Technical Note.	2019	Korea	Prospective observational	58	M: 25, F: 33 (56.9%)	63.1 (11.8) Range: 31 - 82 (Median: 63.5)	Lumbar central canal stenosis	Percutaneous Unilateral Biportal Endoscopic Spine Surgery Using a 30-Degree Arthroscope in at L3/L4 in 10 patients, L4/ L5 in 46, and L5/S1 in 2	Self-reported walking distance
Kobayashi, Yoshiomi; Ogura, Yoji; Kitagawa, Takahiro; Tadokoro, Takahiro; Yonezawa, Yoshiro; Takahashi, Yohei; Yasuda, Akimasa; Shinozaki, Yoshio; Ogawa, Jun	The influence of preoperative mental health on clinical outcomes after laminectomy in patients with lumbar spinal stenosis.	2019	Japan	Retrospective observational	122	M: 77, F: 45	69.5 (10.2)	Lumbar spinal stenosis	Lumbar spinous process splitting laminectomy (LSPSL)	Roland-Morris Disability Questionnaire; Zurich Claudication Questionnaire physical function, JOABPEQ lumbar function and walking ability, SF-8 PF and PCS
Pazarlis, Konstantinos; Punga, Anna; Schizas, Nikos; Sanden, Bengt; Michaelsson, Karl; Forsth, Peter	Study protocol for a randomised controlled trial with clinical, neurophysiological, laboratory and radiological outcome for surgical versus non-surgical treatment for lumbar spinal stenosis: the Uppsala Spinal Stenosis Trial (UppSten).	2019	sweden	Randomized controlled trial - Protocol	150	Protocol	Range: 50 - 85	Lumbar spinal stenosis	Decompression	The subjective walking ability tool		6 min walking test
Ogura, Yoji; Ogura, Koichi; Kobayashi, Yoshiomi; Kitagawa, Takahiro; Yonezawa, Yoshiro; Takahashi, Yoshiyuki; Yoshida, Kodai; Yasuda, Akimasa; Shinozaki, Yoshio; Ogawa, Jun	Minimally clinically important differences for the Japanese Orthopaedic Association Back Pain Evaluation Questionnaire (JOABPEQ) following decompression surgery for lumbar spinal stenosis.	2019	Japan	Retrospective observational	125	M: 80, F: 45	69.4 (10.2) Range: 27 - 89	Lumbar spinal stenosis	Lumbar decompression surgery	Zurich Claudication Questionnaire physical function, JOABPEQ: lumbar function, walking ability
Ko, Sangbong; Oh, Taebum	Comparison of bilateral decompression via unilateral laminotomy and conventional laminectomy for single-level degenerative lumbar spinal stenosis regarding low back pain, functional outcome, and quality of life - A Randomized Controlled, Prospective Trial	2019	Korea	Randomized controlled trial	50	Group C: M: 10, F: 15; Group U: M: 8, F: 17	67.16 (9.45) Range: 38 - 81	Single-level degenerative lumbar spinal stenosis	Bilateral decompression via unilateral laminotomy vs conventional laminectomy	Roland Morris Disability Questionnaire, SF36 PCS
Pennington, Zach; Alentado, Vincent J; Lubelski, Daniel; Alvin, Matthew D; Levin, Jay M; Benzel, Edward C; Mroz, Thomas E	Quality of life changes after lumbar decompression in patients with tandem spinal stenosis.	2019	US	Retrospective observational	157	Male: 69 (44%)	65.7 (9.7)	Lumbar stenosis, spondylolisthesis, scoliosis, spondylosis	Fusion, laminectomy, laminotomy	Pain Disability Questionnaire Functional component
Bouma, Gerrit J; Ardeshiri, Ardeshir; Miller, Larry E; Van de Kelft, Erik; Bostelmann, Richard; Klassen, Peter D; Fluh, Charlotte; Kursumovic, Adisa	Clinical performance of a bone-anchored annular closure device in older adults.	2019	Netherlands	Randomized controlled trial	554	Male: >60: 24 (63.2%), <60: 303 (59.2%)	>60: 65.0 (4.0); <60: 41.9 (9.2)	Large annular defect at completion of a lumbar discectomy procedure who received additional implantation with an ACD (276 patients) or no additional interoperative treatment	Lumbar discectomy and additional ACD implantation, while 278 were treated with lumbar discectomy only	SF-36 PCS
Takenaka, Hiroto; Sugiura, Hideshi; Kamiya, Mitsuhiro; Nishihama, Kasuri; Ito, Atsuki; Suzuki, Junya; Kawamura, Morio; Hanamura, Shuntaro; Hanamura, Hirokatsu	Predictors of walking ability after surgery for lumbar spinal canal stenosis: a prospective study.	2019	Japan	Prospective observational	78	M: 44 (56.4%), W: 34 (43.6%)	69.7 (8.9)	Neurogenic claudication as defined by leg pain or/and numbness	Decompression surgery and/or fusion surgery by open methods	Roland-Morris Disability Questionnaire	Isometric extension and flexion strength of the trunk muscles	6MW distance
Oosterhuis, Teddy; Smaardijk, Veerle R; Kuijer, P Paul Fm; Langendam, Miranda W; Frings-Dresen, Monique H W; Hoving, Jan L	Systematic review of prognostic factors for work participation in patients with sciatica.	2019	Netherlands	Systematic review	517	M: Atlas: 66%, Than: 51%	>18 years; Atlas: 40; Than: 45	Atlas: LDH; Than: symptomatic lumbar disc herniation	Atlas: surgery for sciatica; Than: lumbar discectomy	Atlas and Than: SF-36 PF domain
Patel, Dil V; Yoo, Joon S; Karmarkar, Sailee S; Lamoutte, Eric H; Singh, Kern	Sex Differences on Postoperative Pain and Disability Following Minimally Invasive Lumbar Discectomy.	2019	US	Retrospective observational	188	Male: 62.8%	M: 41.2 (14.2); F: 45.3 (12.0)	Degenerative pathology	Minimally Invasive Lumbar Discectomy	SF-12 PCS
Cushnie, Duncan; Thomas, Kenneth; Jacobs, W Bradley; Cho, Roger K H; Soroceanu, Alex; Ahn, Henry; Attabib, Najmedden; Bailey, Christopher S; Fisher, Charles G; Glennie, R Andrew; Hall, Hamilton; Jarzem, Peter; Johnson, Michael G; Manson, Neil A; Nataraj, Andrew; Paquet, Jerome; Rampersaud, Y Raja; Phan, Philippe; Casha, Steven	Effect of preoperative symptom duration on outcome in lumbar spinal stenosis: a Canadian Spine Outcomes and Research Network registry study.	2019	Canada	Prospective observational	478	M: 298 (62%), F: 180 (38%)	65.4 (11.2)	Neurogenic claudication or radiculopathy and degenerative lumbar stenosis without deformity	Surgical decompression for neurogenic claudication or radiculopathy	SF-12 PCS
Gornet, Matthew F; Burkus, J Kenneth; Dryer, Randall F; Peloza, John H; Schranck, Francine W; Copay, Anne G	Lumbar disc arthroplasty versus anterior lumbar interbody fusion: 5-year outcomes for patients in the Maverick disc investigational device exemption study.	2019	US	Randomized controlled trial	577	M: Arthroplasty: 50.6%, Control: 50.0%	Arthroplasty: 39.9 (Range: 18 - 70); Control: 40.2 (Range: 18 - 65)	Single-level DDD from L4 to S1	Lumbar disc arthroplasty versus anterior lumbar interbody fusion	SF-36 PCS
Kneis, Sarah; Bruetsch, Verena; Dalin, Daniela; Hubbe, Ulrich; Maurer, Christoph	Altered postural timing and abnormally low use of proprioception in lumbar spinal stenosis pre- and post- surgical decompression.	2019	Germany	Observational	11	M: 7, F: 4	69 (8)	Lumbar spinal stenosis in our patients was due to an acquired degeneration and consecutive narrowing of the central canal leading to neurogenic claudication	Laminectomy	Hannover questionnaire for functional disability caused by back pain (FFb-H-R); Describe maximum walking distance until 'claudicatio spinalis'	ROM into flexion - finger tips to ground	Performance Oriented Mobility Assessment; Berg-Balance Scale; Clinical Test for Sensory Interaction in Balance; Functional Reach; Timed Up and Go; Chair Rising Test (5x sit to stand); 10 meter walking test
Stienen, Martin N; Maldaner, Nicolai; Joswig, Holger; Corniola, Marco V; Bellut, David; Prommel, Peter; Regli, Luca; Weyerbrock, Astrid; Schaller, Karl; Gautschi, Oliver P	Objective functional assessment using the "Timed Up and Go" test in patients with lumbar spinal stenosis.	2019	Switzerland	Prospective observational	64	Male: 32 (50%)	66.8 (11.7)	LSS = degenerative spondylolisthesis or enlarged zygapophysial intraarticular spaces	Lumbar decompression with or without fusion	Roland-Morris Disability Index, SF-12 PCS		Timed Up and Go (Obj func Imp as TUG standardized to age and sex)
Kern, Michael; Setzer, Matthias; Weise, Lutz; Mroe, Ali; Frey, Holger; Frey, Katharina; Seifert, Volker; Duetzmann, Stephan	Upright MRI after decompression of spinal stenosis and concurrent spondylolisthesis.	2019	Germany	Retrospective observational	21	M:F ratio 1 : 1.6	70.0 (5.6)	Spinal stenosis and concurrent spondylolisthesis	Decompressive lumbar surgery without instrumentation with or without fusion	SF-36 PF domain
Lotzke, Hanna; Brisby, Helena; Gutke, Annelie; Hagg, Olle; Jakobsson, Max; Smeets, Rob; Lundberg, Mari	A Person-Centered Prehabilitation Program Based on Cognitive-Behavioral Physical Therapy for Patients Scheduled for Lumbar Fusion Surgery: A Randomized Controlled Trial.	2019	sweden	Randomized controlled trial	118	M: 55, W: 63	45.7 (8.3)	Dominating chronic LBP with degenerative changes in 1 to 3 segments of the lumbar spine	Scheduled for lumbar fusion surgery	Patient-Specific Functional Scale		5-minute walking; 50-foot fast walking; Timed Up & Go test; 1-minute stair-climbing; One Leg Stand (OLS) test	Steps per day, time spent in mod-vig, light and sedentary physical activity
Jakobsson, Max; Brisby, Helena; Gutke, Annelie; Lundberg, Mari; Smeets, Rob	One-minute stair climbing, 50-foot walk, and timed up-and-go were responsive measures for patients with chronic low back pain undergoing lumbar fusion surgery.	2019	Sweden	Prospective observational	98	M: 42 (45.2%), F: 51 (54.8%)	46.5 (8.0)	Motion-provoked chronic LBP with degenerative changes of 1-3 lumbar segments	Posterior, anterior interbody, instrumented combined post and interbody fusion 1-3 levels			5-min walk, 1-min stair climbing, 50-ft walk, and timed up-and-go
McKenzie, James C; Wagner, Scott C; Sebastian, Arjun; Casper, David S; Mangan, John; Stull, Justin; Hilibrand, Alan S; Vaccaro, Alexander R; Kepler, Christopher	Sarcopenia does not affect clinical outcomes following lumbar fusion.	2019	US	Retrospective observational	97	Male: Marcopenia: 1 (6.3%), Non-sarcopenia: 45 (55.6%)	Darcopenia: 64.56 (16.943); Non-sarcopenia: 61.58 (13.342)	Degenerative lumbar spondylolisthesis	Single level posterior lumbar fusion	SF-12 PCS
Wong, Wei-Jin; Lai, Dar-Ming; Wang, Shwu-Fen; Wang, Jaw-Lin; Hsu, Wei-Li	Changes of balance control in individuals with lumbar degenerative spine disease after lumbar surgery: a longitudinal study.	2019	Taiwan	Prospective,Cross sectional study	70	M: 23, F: 47	Range: 20 - 85; 62.1 (10.9)	Lumbar degenerative spine disease	Decompression with or without fusion	Roland-Morris Disability Questionnaire
Li, Xin-Feng; Jin, Lin-Yu; Lv, Zhen-Dong; Su, Xin-Jin; Wang, Kun; Song, Xiao-Xing; Shen, Hong-Xing	Endoscopic Ventral Decompression for Spinal Stenosis with Degenerative Spondylolisthesis by Partially Removing Posterosuperior Margin Underneath the Slipping Vertebral Body: Technical Note and Outcome Evaluation.	2019	China	Retrospective observational	26	M: 8, W: 18	69.2 (Range: 50 - 85)	Low-grade (Meyerding grades I and II) degenerative lumbar spondylolisthesis with lumbar spinal stenosis; 2) symptoms of predominant unilateral leg pain	Percutaneous transforaminal endoscopic decompression	Patient estimated walking distance improvement from pre- to postoperative was measured by better, no change, or worse
Anderson, David B; Ferreira, Manuela L; Harris, Ian A; Davis, Gavin A; Stanford, Ralph; Beard, David; Li, Qiang; Jan, Stephen; Mobbs, Ralph J; Maher, Christopher G; Yong, Renata; Zammit, Tara; Latimer, Jane; Buchbinder, Rachelle	SUcceSS, SUrgery for Spinal Stenosis: protocol of a randomised, placebo-controlled trial.	2019	Australia	Randomized controlled trial - Protocol	80	Protocol	50 or older	Neurogenic claudication and stenosis	Decompressive spinal surgery	Self-reported walking capacity, Swiss Spinal Stenosis Questionnaire - function subscale
Ogden, Mustafa; Yuksel, Ulas; Bakar, Bulent; Akkaya, Suleyman; Kamasak, Kagan; Dagli, Ahmet Turan	The Effects of Microdecompression on Patients with Lumbar Degenerative Spinal Stenosis with or without Degenerative Spondylolisthesis.	2019	Turkey	Retrospective observational	53	M: 32, F: 21	60.6 (9)	One or two adjacent stenotic segments, degenerative stenosis with or without spondylolisthesis	Bilateral decompression with a unilateral approach	Self reported walking distance
Bhatt, Surabhi; Boody, Barrett S; Savage, Jason W; Hsu, Wellington K; Rothrock, Nan E; Patel, Alpesh A	Validation of Patient-reported Outcomes Measurement Information System Computer Adaptive Tests in Lumbar Disk Herniation Surgery.	2019	US	Observational	78	M: 48 (62%), F: 30 (38%)	41.6 (13.4) Median: 39 (Range: 20 - 72)	Lumbar disk herniation with radiculopathy	Subtotal diskectomy	SF-12 PCS, PROMIS-PF
Jakobsson, Max; Brisby, Helena; Gutke, Annelie; Hagg, Olle; Lotzke, Hanna; Smeets, Rob; Lundberg, Mari	Prediction of Objectively Measured Physical Activity and Self-Reported Disability Following Lumbar Fusion Surgery.	2019	Sweden	Prospective observational	118	W: Predict PA: 49 (54.4%), Predict ODI: 54 (54.0%)	Predict PA: 46.4 (8.2); Predict ODI: 46.6 (7.9)	Motion-elicited chronic LBP with degenerative changes in 1-3 segments	Instrumented posterior fusion			5-minute walking, defined as the distance the patient can walk in 5 minutes, and 15-meter walk, defined as the time it takes for a patient to walk 15 meters as fast as possible.	Minutes per day spent in at least moderate-intensity physical activity
Lazennec, Jean-Yves; Rakover, Jean-Patrick; Rousseau, Marc-Antoine	Five-year follow-up of clinical and radiological outcomes of LP-ESP elastomeric lumbar total disc replacement in active patients.	2019	France	Prospective observational	61	M: 24, F: 37	42.8 (7.7) Range: 27 - 60	Persistent back pain and monosegmental disc disease	Monosegmental disc replacemen	SF-36 PCS
Malham, Gregory M; Wagner, Timothy P; Claydon, Matthew H	Anterior lumbar interbody fusion in a lateral decubitus position: technique and outcomes in obese patients.	2019	Australia	Retrospective observational	30	F: 22 (73%)	58.2 (12.5) Range: 31 - 76	Primary single-, two- or three-level symptomatic degenerative disc disease (DDD) or grade 1 degenerative spondylolisthesis at L5/S1, with or without pathology at L3/4 and/or L4/5	Anterior lumbar interbody fusion in a lateral decubitus position	SF-36 PCS
Mobbs, Ralph J; Mobbs, Redmond Ross; Choy, Wen Jie	Proposed objective scoring algorithm for assessment and intervention recovery following surgery for lumbar spinal stenosis based on relevant gait metrics from wearable devices: the Gait Posture index (GPi).	2019	Australia	Prospective observational	13	M: 2, F: 11	69.15 (11.05) Range: 51 - 83	Lumbar spinal stenosis	11 singlelevel (1 L2/3, 3 L3/4, 7 L4/5) and 2 two-level (L3/4, L4/5) decompression				Gait Posture index (metrics: daily step count, gait velocity, mean step length and postural score)
Lim, Kai-Zheong; Daly, Christopher; Brown, Jessica; Goldschlager, Tony	Dynamic Posture-Related Preoperative Pain as a Single Clinical Criterion in Patient Selection for Extreme Lateral Interbody Fusion Without Direct Decompression.	2019	Australia	Prospective observational	50	F: Indirect: 25 (60%), Direct: 4 (50%)	Indirect: 64 (Range: 36 - 80); Direct: 66 (Range: 38 - 82)	Single or multilevel lumbar degenerative diseases that are symptomatic with neurogenic claudication	XLIF with and without direct decompression	SF-12 PCS
Ariyawatkul, Thanase; Pichaisak, Witchate; Chavasiri, Cholavech; Vamvanij, Visit; Wilartratsami, Sirichai; Luksanapruksa, Panya	The Role of Calcium Pyrophosphate Dihydrate Deposition in the Postoperative Outcome of Lumbar Spinal Stenosis Patients.	2019	Thailand	Retrospective observational	34, 18 in intervention, 16 in control	M: 15, W: 19	SCPPD: 71 (5.6); Non scppd: 65.9 (9.7)	Lumbar Spinal Stenosis	Decompressive laminectomy with or without discectomy. Spinal fusion with or without instrumentation was performed if the patient had significant back pain or instability	SF-36 PHS and PF
Kim, Dong Hwan; Nam, Kyoung Hyup; Choi, Byung Kwan; Han, In Ho; Jeon, Tae Jin; Park, Se Young	The Usefulness of a Wearable Device in Daily Physical Activity Monitoring for the Hospitalized Patients Undergoing Lumbar Surgery.	2019	Korea	Prospective observational	22	M: 11, F: 11	59.64 (13.42)	Spinal stenosis or herniated lumbar disc	Laminectomy	SF-36 PCS			Steps/day, distance walked/day
Kapetanakis, Stylianos; Gkantsinikoudis, Nikolaos; Charitoudis, Georgios	The Role of Full-Endoscopic Lumbar Discectomy in Surgical Treatment of Recurrent Lumbar Disc Herniation: A Health-Related Quality of Life Approach.	2019	Greece	Prospective observational	45	M: 21 (46.7%), F: 24 (53.3%)	53.0 (6.4)	Recurrent lumbar disc herniation	Full-Endoscopic Lumbar Discectomy	SF-36 PF
Nascimento, Oswaldo Roberto; Asano, Leonardo Yukio Jorge; Machado, Andre Nunes; Cesar, Andre Evaristo Marcondes; Rodrigues, Luciano Miller Reis	POSTEROLATERAL ARTHRODESIS AND INTERBODY ARTHRODESIS FOR LUMBAR CANAL STENOSIS.	2019	Brazil	Observational	88	M: 49 (55.7%), F: 39 (44.3%)	60.2	One-level lumbar canal stenosis	Decompression and interbody fusion vs decompression and postero-lateral fusion	Roland Morris Disability Questionnaire
Ilves, Outi Elina; Neva, Marko Henrik; Hakkinen, Keijo; Dekker, Joost; Kraemer, William J; Tarnanen, Sami; Kyrola, Kati; Ylinen, Jari; Piitulainen, Kirsi; Jarvenpaa, Salme; Kaistila, Tiina; Hakkinen, Arja	Trunk Muscle Strength After Lumbar Spine Fusion: A 12-Month Follow-up.	2019	Finland	Prospective observational	194	M: 65, W: 129	61 (21)	Degenerative spondylolisthesis, spinal stenosis, postop conditions, scoliosis	Instrumented posterolateral fusion (PLF) with or without posterior lumbar interbody fusion	Amount of leisure time engaged in physical activity (minutes/wk)	Maximal isometric strength of the trunk flexors and extensors
Abdu, William A; Sacks, Olivia A; Tosteson, Anna N A; Zhao, Wenyan; Tosteson, Tor D; Morgan, Tamara S; Pearson, Adam; Weinstein, James N; Lurie, Jon D	Long-Term Results of Surgery Compared With Nonoperative Treatment for Lumbar Degenerative Spondylolisthesis in the Spine Patient Outcomes Research Trial (SPORT).	2018	US	Randomized controlled trial and Observational components	409 in surgery group	F: 278 (68%)	64.6 (10.1)	All patients had neurogenic claudication or radicular leg symptoms for at least 12 weeks	Standard, posterior decompressive laminectomy with or without fusion using autogenous iliac crest bone-graft	SF-36 PF domain
Purvis, Taylor E; Neuman, Brian J; Riley, Lee H 3rd; Skolasky, Richard L	Discriminant Ability, Concurrent Validity, and Responsiveness of PROMIS Health Domains Among Patients With Lumbar Degenerative Disease Undergoing Decompression With or Without Arthrodesis.	2018	US	Prospective observational	231	F: 111 (48%)	59 (13)	Lumbar degenerative disease - stenosis, spondylosis, and/or spondylolisthesis	Decompression With or Without Arthrodesis	PROMIS PF, SF-12 PCS
Patel, Alpesh A; Dodwad, Shah-Nawaz M; Boody, Barrett S; Bhatt, Surabhi; Savage, Jason W; Hsu, Wellington K; Rothrock, Nan E	Validation of Patient Reported Outcomes Measurement Information System (PROMIS) Computer Adaptive Tests (CATs) in the Surgical Treatment of Lumbar Spinal Stenosis.	2018	US	Prospective observational	98	M: 35, F: 63	61.9 (13.8)	Lumbar spinal stenosis	No specific surgery stated - surgery for LSS	Zurich Claudication Questionnaire physical function subscale, PROMIS CAT PF, SF-12 PCS
Yagi, Mitsuru; Fujita, Nobuyuki; Okada, Eijiro; Tsuji, Osahiko; Nagoshi, Narihito; Tsuji, Takashi; Asazuma, Takashi; Nakamura, Masaya; Matsumoto, Morio; Watanabe, Kota	Impact of Frailty and Comorbidities on Surgical Outcomes and Complications in Adult Spinal Disorders.	2018	Japan	Retrospective observational	Degenerative spondylolisthesis: 152, Lumbar spinal canal stenosis: 173	F: DS: 62%, LSCS: 41%	DS: 64 (10); LSCS: 71 (9)	Degenerative spondylolisthesis and lumbar spinal canal stenosis	DS: single-level decompression with instrumented spinal fusion (posterior lumbar interbody fusion or trans-foraminal lumbar interbody fusion); LSCS: single-level decompression	SF-36 PCS
Murphy, Hamadi A; Warnick, Eugene; McEntee, Richard; Nicholson, Kristen; Hollern, Douglas A; Stawicki, Christie; Tarazona, Daniel; Schroeder, Gregory D; Woods, Barrett I; Kurd, Mark F; Rihn, Jeffrey A; Anderson, Greg D; Kepler, Christopher K; Hilibrand, Alan S; Vaccaro, Alexander R; Radcliff, Kris E	Which Domains of the ODI Best Predict Change in Physical Function in Patients After Surgery for Degenerative Lumbar Spondylolisthesis?.	2018	US	Retrospective observational	196	M: 62 (40.26%)	60.8 (11.3) Range: 26 - 92	Degenerative Lumbar Spondylolisthesis	ALIF, PLF, ALIF/PLF	SF-12 PCS
Ishihara, Shinichi; Fujita, Nobuyuki; Yagi, Mitsuru; Tsuji, Takashi; Michikawa, Takehiro; Nishiwaki, Yuji; Fukui, Yasuyuki; Horiuchi, Keisuke; Ishii, Ken; Nakamura, Masaya; Matsumoto, Morio; Watanabe, Kota	Idiopathic Spinal Epidural Fat Accumulation Is Associated With Hyperlipidemia	2018	Japan	Retrospective observational	166	M: 100%	68.1 (8.1)	Lumbar spinal canal stenosis	Underwent primary surgery for LSS	JOABPEQ - lumbar function, walking ability domains
Merrill, Robert K; Zebala, Lukas P; Peters, Colleen; Qureshi, Sheeraz A; McAnany, Steven J	Impact of Depression on Patient-Reported Outcome Measures After Lumbar Spine Decompression.	2018	US	Retrospective observational	111	M: 54; W: 57; Without depression: M: 24, W: 31; With depression: M: 30, W: 26	Without depression: 60.29 (2.07); With depression: 59.7 (1.81)	Lumbar spinal stenosis resulting in claudication or radiculopathy	Lumbar laminectomy without fusion	PROMIS physical function
Scott-Young, Matthew; McEntee, Laurence; Schram, Ben; Rathbone, Evelyne; Hing, Wayne; Nielsen, David	Concurrent Use of Lumbar Total Disc Arthroplasty and Anterior Lumbar Interbody Fusion: The Lumbar Hybrid Procedure for the Treatment of Multilevel Symptomatic Degenerative Disc Disease: A Prospective Study.	2018	Australia	Prospective,Observational	617	Not reported	52.9 (11.1)	Multilevel discogenic axial low back pain, with or without radicular pain	Combined total disc arthroplasty (TDA) and anterior lumbar interbody fusion (ALIF)	Roland Morris Disability Questionnaire
Scott-Young, Matthew N; Lee, Matthew J; Nielsen, David E A; Magno, Carly L; Kimlin, Kristy R; Mitchell, Evan O	Clinical and Radiological Mid-Term Outcomes of Lumbar Single-Level Total Disc Replacement.	2018	Australia	Prospective observational	122	M: 64 (52%), F: 58 (48%)	Median 43.0 (9.0) Range: 20 - 67	Degenerative disc disease in 118 (96.7%) and internal disc disruption in 4 (3.3%)	Lumbar artificial disc replacement	Roland-Morris Questionnaire, SF-36 PCS
Ayling, Oliver G S; Ailon, Tamir; McIntosh, Greg; Soroceanu, Alex; Hall, Hamilton; Nataraj, Andrew; Bailey, Christopher S; Christie, Sean; Stratton, Alexandra; Ahn, Henry; Johnson, Michael; Paquet, Jerome; Thomas, Kenneth; Manson, Neil; Rampersaud, Y Raja; Fisher, Charles G	Clinical outcomes research in spine surgery: what are appropriate follow-up times?.	2018	Canada	Retrospective observational	LDH: 661; LSS: 913; LDS: 563	F: LDH: 309 (46.75%), LSS: 388 (42.50%), LDS: 342 (60.75%)	LDH: 45.27 (12.84); LSS: 64.27 (11.69); LDS: 60.26 (13.61)	Lumbar disc herniation, degenerative spondylolisthesis, and spinal stenosis	Discectomy, decompression, fusion and combinations there of	SF-12 PCS
Held, Ulrike; Burgstaller, Jakob M; Wertli, Maria M; Pichierri, Giuseppe; Winklhofer, Sebastian; Brunner, Florian; Porchet, Francois; Farshad, Mazda; Steurer, Johann	Prognostic function to estimate the probability of meaningful clinical improvement after surgery - Results of a prospective multicenter observational cohort study on patients with lumbar spinal stenosis.	2018	Switzerland	Prospective observational	452	F: Derivation: 152 (50.7%), Validation: 79 (52.0%)	>50	Symptomatic lumbar spinal stenosis	Standard open posterior lumbar laminotomy with or without instrumentation of the affected level(s)	Spinal Stenosis Measure- function subscale
Lotzke, Hanna; Jakobsson, Max; Gutke, Annelie; Hagstromer, Maria; Brisby, Helena; Hagg, Olle; Smeets, Rob; Lundberg, Mari	Patients with severe low back pain exhibit a low level of physical activity before lumbar fusion surgery: a cross-sectional study.	2018	Sweden	Prospective,Cross sectional study	118	M: 55, W: 63	45.7 (8.3)	Severe LBP and degenerative changes of 1-3 segments of the lumbar spine	Scheduled for lumbar fusion surgery				Steps per day and min per week in at least moderate-intensity PA
Rushton, Alison; Zoulas, Konstantinos; Powell, Andrew; Staal, J B	Physical prognostic factors predicting outcome following lumbar discectomy surgery: systematic review and narrative synthesis.	2018	UK	Systematic review	100	Lewis: M: 75%, F: 25%	Lewis: 41.7	Lumbar disc herniation for irradiating leg pain without a rapid progressive severe motor deficit, cauda equina syndrome or severe comorbid conditions (e.g. arthritis or metabolic bone disease), and with no previous history of other lumbar spine operations	Primary, single-level, standard lumbar open discectomy or microdiscectomy		Forward bend
Staats, Peter S; Chafin, Timothy B; Golovac, Stanley; Kim, Christopher K; Li, Sean; Richardson, William B; Vallejo, Ricardo; Wahezi, Sayed E; Washabaugh, Edward P 3rd; Benyamin, Ramsin M; MiDAS ENCORE Investigators	Long-Term Safety and Efficacy of Minimally Invasive Lumbar Decompression Procedure for the Treatment of Lumbar Spinal Stenosis With Neurogenic Claudication: 2-Year Results of MiDAS ENCORE.	2018	US	Randomized controlled trial	143	M: 74 (49.7%), F: 75 (50.3%)	75.6 (7.0)	Lumbar Spinal Stenosis With Neurogenic Claudication	Minimally Invasive Lumbar Decompression	Zurich Claudication Questionnaire physical function domain
Hayashi, Kazunori; Toyoda, Hiromitsu; Terai, Hidetomi; Hoshino, Masatoshi; Suzuki, Akinobu; Takahashi, Shinji; Tamai, Koji; Ohyama, Shoichiro; Hori, Yusuke; Yabu, Akito; Nakamura, Hiroaki	Comparison of minimally invasive decompression and combined minimally invasive decompression and fusion in patients with degenerative spondylolisthesis with instability.	2018	Japan	Retrospective observational	50	M: 13, W: 37	CBT: 69.3; MEL: 71.2	Degenerative spondylolisthesis with instability	PLIFand offered microendoscopic laminotomy	SF-36 PF domain
Senker, Wolfgang; Gruber, Andreas; Gmeiner, Matthias; Stefanits, Harald; Sander, Kirsten; Rossler, Philipp; Pflugmacher, Robert	Surgical and Clinical Results of Minimally Invasive Spinal Fusion Surgery in an Unselected Patient Cohort of a Spinal Care Unit.	2018	Germany	Retrospective observational	229	M: 88 (38%), F: 141 (62%)	63 (12) Range: 35 - 85	Lumbar degenerative pathologies	Lumbar spinal stabilization surgery	EQ-5D mobility and self-care scales
Urquhart, Jennifer C; Alnaghmoosh, Nabeel; Gurr, Kevin R; Bailey, Stewart I; Tallon, Corinne; Dehens, Shauna; Rosas Arellano, M Patricia; Bailey, Christopher S	Posterolateral Versus Posterior Interbody Fusion in Lumbar Degenerative Spondylolisthesis.	2018	Canada	Retrospective observational	87	W: 50 (57.5%)	64.8 (9.4)	Neurogenic claudication or radiculopathy from symptomatic spinal stenosis of the lumbar spine - Degenerative Spondylolisthesis	Posterolateral Versus Posterior Interbody Fusion	SF-36 PCS
Keorochana, Gun; Pairuchvej, Saran; Setrkraising, Kittipong; Arirachakaran, Alisara; Kongtharvonskul, Jatupon	Comparative Outcomes of Perioperative Epidural Steroids After Percutaneous Endoscopic Lumbar Discectomy for Lumbar Disc Herniation: A Randomized Placebo-Controlled Trial.	2018	thailand	Randomized controlled trial	30	M: 17 (57%), F: 13	60	Patient had radiculopathy (positive nerve root tension sign or sensory or motor neurologic deficit) and hernia	Percutaneous endoscopic lumbar discectomy with and without steroid	Roland-Morris Disability Questionnaire
Yilmaz, Emel; Cikrikcioglu, H Yagmur; Baydur, Hakan	The Effect of Functional Disability and Quality of Life on Decision to Have Surgery in Patients With Lumbar Disc Herniation.	2018	Turkey	Cross sectional study	239	M: 101 (42.3%), F: 138 (57.7%)	48.20 (13.71) Minimum - Maximum: 18 - 82	LDH	Surgical candidate for LDH	Roland Morris Disability Questionnaire, SF-36 PF
Zhang, R; Zhang, S-J; Wang, X-J	Postoperative functional exercise for patients who underwent percutaneous transforaminal endoscopic discectomy for lumbar disc herniation.	2018	China	Randomized controlled trial	92	M: 48, F: 44	57.4 (6.1) Range: 20 - 68	Intervertebral disc protrusion	Percutaneous transforaminal endoscopic discectomy - levels ranging between L3-S1	SF-36 PF domain
Poetscher, Arthur Werner; Gentil, Andre Felix; Ferretti, Mario; Lenza, Mario	Interspinous process devices for treatment of degenerative lumbar spine stenosis: A systematic review and meta-analysis.	2018	Brazil	Systematic review	Not reported	Included studies: Moojen / Marle: 0.63 F / M ratio (IPD); Davis: not reported; Anderson: 1.2 F / M ratio (IPD)	Moojen / Marle: Median: 66; Davis: 62.1; Andweson: 70	Moojen / Marle: neurogenic claudication and DLSS confirmation on MRI	Moojen / Marle: IPD	Moojen / Marle: RMQ; Davis / Anderson: ZCQ PF domain		Moojen / Marle: Shuttle walking test
Komatsu, Jun; Muta, Tomoya; Nagura, Nana; Iwabuchi, Masumi; Fukuda, Hironari; Kaneko, Kazuo; Shirado, Osamu	Tubular surgery with the assistance of endoscopic surgery via a paramedian or midline approach for lumbar spinal canal stenosis at the L4/5 level.	2018	Japan	Retrospective observational	81	F: Mel: 19 (49%), Me-mild: 20 (48%)	Mel: 68.9; Me-mild: 73.1	Lumbar spinal canal stenosis	Microendoscopic bilateral decompression surgery using the unilateral approach [microendoscopic laminectomy (MEL)] and microendoscopy-assisted muscle-preserving interlaminar decompression (MILD; ME-MILD) using spinal endoscopy	JOABPEQ - lumbar function, walking ability
Sharma, Mayur; Ugiliweneza, Beatrice; Beswick, Jennifer; Boakye, Maxwell	Concurrent Validity and Comparative Responsiveness of PROMIS-SF Versus Legacy Measures in the Cervical and Lumbar Spine Population: Longitudinal Analysis from Baseline to Postsurgery.	2018	US	Cohort study	52	Reported as "Gender" 29 (55.77%) but not which gender	51.0 (14.9) Range: 22.0 - 82.0	Lumbar spondylolisthesis Lumbar stenosis	Fusion	PROMIS PF
Loske, Stefan; Nuesch, Corina; Byrnes, Kimberly Sara; Fiebig, Oliver; Scharen, Stefan; Mundermann, Annegret; Netzer, Cordula	Decompression surgery improves gait quality in patients with symptomatic lumbar spinal stenosis.	2018	Switzerland	Prospective observational	10 wks: 29, 12 months: 20	M: 17, F: 12	Range: 58 - 83	Symptomatic lumbar spinal stenosis	Decompression surgery with or without fusion		Seven inertial sensors (dimensions: 60 mmÃ—15 mmÃ—35 mm) each containing a triaxial accelerometer, gyroscope, and magnetometer	6MW
Shen, Feng; Kim, Ho-Joong; Lee, Na-Kyoung; Chun, Heoung-Jae; Chang, Bong-Soon; Lee, Choon-Ki; Yeom, Jin S	The influence of hand grip strength on surgical outcomes after surgery for degenerative lumbar spinal stenosis: a preliminary result.	2018	Korea	Observational	172	F: High: 61 (49.2%), Low: 34 (70.8%)	High: 68.1 (9); Low: 72.3 (6.6)	DLSS	Decompressive surgery with or without fusion		Hand grip strength
Miscusi, Massimo; Ramieri, Alessandro; Forcato, Stefano; Giuffre, Mary; Trungu, Sokol; Cimatti, Marco; Pesce, Alessandro; Familiari, Pietro; Piazza, Amedeo; Carnevali, Cristina; Costanzo, Giuseppe; Raco, Antonino	Comparison of pure lateral and oblique lateral inter-body fusion for treatment of lumbar degenerative disk disease: a multicentric cohort study.	2018	Italy	Observational	45	M: 15, F: 30	60.7	Chronic axial low back pain exacerbated by prolonged standing and trunk mobility; Previous failed conservative treatment for a minimum period of 6 months	Lumbar inter-body fusion for pure lumbar DDD from L1-L2 to L4-L5	SF-36 PCS
Minamide, A; Yoshida, M; Simpson, A K; Nakagawa, Y; Iwasaki, H; Tsutsui, S; Takami, M; Hashizume, H; Yukawa, Y; Yamada, H	Minimally invasive spinal decompression for degenerative lumbar spondylolisthesis and stenosis maintains stability and may avoid the need for fusion.	2018	Japan	Retrospective observational	242	M: 101, W: 141	68.1 (Range: 46 - 85)	Degenerative lumbar spondylolisthesis and stenosis	Minimally invasive spinal decompression	Roland Morris Disability Questionnaire, SF-36 PF
Ulrich, Nils H; Gravestock, Isaac; Held, Ulrike; Schawkat, Khoschy; Pichierri, Giuseppe; Wertli, Maria M; Winklhofer, Sebastian; Farshad, Mazda; Porchet, Francois; Steurer, Johann; Burgstaller, Jakob M	Does Preoperative Degenerative Spondylolisthesis Influence Outcome in Degenerative Lumbar Spinal Stenosis? Three-Year Results of a Swiss Prospective Multicenter Cohort Study.	2018	Switzerland	Prospective observational	177	F: Non ds: 44 (40.4%), DS: 46 (67.6%)	Non ds: 69.67 (7.56); DS: 72.29 (7.13)	History of neurogenic claudication and lumbar spinal stenosis	Decompression alone surgery on 1-3 adjacent levels	Spinal Stenosis Measure physical function domain; Roland and Morris Disability Questionnaire
Kanbara, Shunsuke; Urasaki, Testuya; Tomita, Hiroyuki; Ando, Kei; Kobayashi, Kazuyoshi; Ito, Kenyu; Tsushima, Mikito; Matsumoto, Akiyuki; Morozumi, Masayoshi; Tanaka, Satoshi; Ota, Kyotaro; Machino, Masaaki; Ito, Sadayuki; Nishida, Yoshihiro; Ishiguro, Naoki; Imagama, Shiro	Surgical outcomes of decompressive laminoplasty with spinous process osteotomy to treat lumbar spinal stenosis.	2018	Japan	Retrospective observational	23	M: 13, F: 10	69.1 (Range: 36 - 87)	Consecutive 2 levels LSS, no degenerative lumbar spondylolisthesis, no degenerative lumbar scoliosis, and no previous history of lumbar surgery	Decompressive laminoplasty with spinous process osteotomy	JOABPEQ: lumbar function, walking ability
Alodaibi, Faris A; Fritz, Julie M; Thackeray, Anne; Koppenhaver, Shane L; Hebert, Jeffrey J	The Fear Avoidance Model predicts short-term pain and disability following lumbar disc surgery.	2018	US	Randomized controlled trial,Secondary analysis	60	Male: 30 (50%)	40.4 (9.5) Range: 21 - 56	Confirmed LDH	First time single-level discectomy or microdiscectomy	International Physical Activity Questionnaire (IPAQ)
Mannion, Anne F; Impellizzeri, Franco M; Leunig, Michael; Jeszenszy, Dezso; Becker, Hans-Jurgen; Haschtmann, Daniel; Preiss, Stefan; Fekete, Tamas F	EUROSPINE 2017 FULL PAPER AWARD: Time to remove our rose-tinted spectacles: a candid appraisal of the relative success of surgery in over 4500 patients with degenerative disorders of the lumbar spine, hip or knee.	2018	Switzerland	Retrospective observational	3937	W: Degdef: 277 (68%), Degseg: 165 (61%), Degspon: 606 (71%), HD: 486 (44%), SS: 581 (45%)	Degdef: 69 (11); Degseg: 52 (14); Degspon: 68 (11); HD: 49 (14); SS: 70 (10)	Herniated disc, spinal stenosis without spondylolisthesis, degenerative spondylolisthesis, degenerative deformity, or degenerative disc/segment disease	Undergoing first-time surgery for the given joint/region of the spine	COMI function and disability domains
Zoia, Cesare; Bongetta, Daniele; Alicino, Cristiano; Chimenti, Marcella; Pugliese, Raffaelino; Gaetani, Paolo	Usefulness of corset adoption after single-level lumbar discectomy: a randomized controlled trial.	2018	Italy	Randomized controlled trial	54	F: Group A: 13 (44.8%), Group B: 12 (48%)	Group A: 44.7 (13.1); Group B: 45.6 (9)	Unilateral radicular pain that was nonresponsive to conservative treatment	Single-level lumbar discectomy at levels L1-S1	Roland Morris Disability Questionnaire
Minetama, Masakazu; Kawakami, Mamoru; Nakagawa, Masafumi; Ishimoto, Yuyu; Nagata, Keiji; Fukui, Daisuke; Sumiya, Tadashi; Kitagawa, Tomoko; Miyake, Takahiro; Yamamoto, Yoshio; Sakon, Nana; Matsuoka, Toshiko; Nakagawa, Yukihiro	A comparative study of 2-year follow-up outcomes in lumbar spinal stenosis patients treated with physical therapy alone and those with surgical intervention after less successful physical therapy.	2018	Japan	Retrospective observational	Surgical cohort: 7	M: 1, F: 6	65.7 (10.4)	Lumbar spinal stenosis	Decompression	Zurich Claudication Questionnaire PF domain, JOABPEQ walking ability and lumbar function, SF-36 PF, Roland Morris Disability Questionnaire
Schmidt, Sven; Franke, Joerg; Rauschmann, Michael; Adelt, Dieter; Bonsanto, Matteo Mario; Sola, Steffen	Prospective, randomized, multicenter study with 2-year follow-up to compare the performance of decompression with and without interlaminar stabilization.	2018	Germany	Randomized controlled trial	230	M: D+ILS: 47 (42.7%), DA: 57 (50%); F: D+ILS: 63 (57.3%), DA: 57 (50%)	D+ILS: 68 (8.8); DA: 68 (8.6)	Moderate to severe LSS	Decompression with interlaminar stabilization vs decompression alone	Zurich Claudication Questionnaire physical function		Walking Distance Test
Chen, Zihao; Zhang, Liangming; Dong, Jianwen; Xie, Peigen; Liu, Bin; Wang, Qiyou; Chen, Ruiqiang; Feng, Feng; Yang, Bu; Shu, Tao; Li, Shangfu; Yang, Yang; He, Lei; Pang, Mao; Rong, Limin	Percutaneous transforaminal endoscopic discectomy compared with microendoscopic discectomy for lumbar disc herniation: 1-year results of an ongoing randomized controlled trial.	2018	China	Randomized controlled trial	PTED 80 MED 73	M: Pted: 52 (65.0%), Med: 37 (50.7%)	Pted: 40.2 (11.4); MED: 40.7 (11.1)	Lumbar disc herniation	Percutaneous transforaminal endoscopic discectomy compared with microendoscopic discectomy	SF-36 PF
Skolasky, Richard L; Maggard, Anica M; Wegener, Stephen T; Riley, Lee H 3rd	Telephone-Based Intervention to Improve Rehabilitation Engagement After Spinal Stenosis Surgery: A Prospective Lagged Controlled Trial.	2018	US	Non-randomized trial	122	M: 45, F: 77; F: Usual care: 39 (66%), Behavior change: 38 (60%)	Usual care: 58 (13.5); Behavior change: 60 (13)	Lumbar spinal stenosis	Lumbar decompression no further information about levels	SF-12 PCS
Campbell, Peter G; Nunley, Pierce D; Cavanaugh, David; Kerr, Eubulus; Utter, Philip Andrew; Frank, Kelly; Stone, Marcus	Short-term outcomes of lateral lumbar interbody fusion without decompression for the treatment of symptomatic degenerative spondylolisthesis at L4-5.	2018	US	Retrospective observational	18	M: 7, F: 11 (61%)	64 (10.5)	Grade 1 or 2 spondylolisthesis at L4-5	Lateral lumbar interbody fusion without decompression	SF-12 PCS
Adilay, Utku; Guclu, Bulent	Comparison of Single-Level and Multilevel Decompressive Laminectomy for Multilevel Lumbar Spinal Stenosis.	2018	turkey	Retrospective observational	112	M: 69, F: 43	64.41 (13.4)	LSS: leg pain, neurogenic claudication, mixed symptoms, and low back pain	Single-level laminectomy vs multilevel laminectomy			Walking ability
Chen, Zihao; Xie, Peigen; Feng, Feng; Chhantyal, Kishor; Yang, Yang; Rong, Limin	Decompression Alone Versus Decompression and Fusion for Lumbar Degenerative Spondylolisthesis: A Meta-Analysis.	2018	China	Systematic review	Ghogawala: 35 and 31; Park: 20 and 25; Rampersaud: 46 and 133; Sigmundsson: 125, 120, 262, 332	F: Ghogawala: 27 (77.1%) and 26 (83.9%); Park: 15 (75%) and 22 (88%); Rampersaud: 27 (58.7%) and 98 (73.7%); Sigmundsson: 87 (69.6%), 89 (71.2%), 200 (76.3%), 270 (81.3%)	Ghogawala: 66.5 (8) and 66.7 (7.2); Park: 67.7 (7.3) and 61.9 (8.0); Rampersaud: 67.8 (8.6) and 62.5 (10.8); Sigmundsson:73.8 (9.3),73.2 (10.6), 68.8 (8.7), 69.1 (9.1)	Lumbar degenerative spondylolisthesis	Ghogawala: laminectomy vs PLF+PS; ; Park: D vs DF; Rampersaud: UABD and PLIF or PLF+PS; Sigmundsson: D, PLF	Ghogawala, Park, Rampersaud, Sigmundsson: SF 36 PCS
Skolasky, Richard L; Scherer, Emily A; Wegener, Stephen T; Tosteson, Tor D	Does reduction in sciatica symptoms precede improvement in disability and physical health among those treated surgically for intervertebral disc herniation? Analysis of temporal patterns in data from the Spine Patient Outcomes Research Trial.	2018	US	Randomized controlled trial,Secondary analysis	803	F: 327 (43%)	41 (11)	Intervertebral disc herniation	Surgery for IDH levels not stated	SF-36 PCS
Stienen, Martin N; Joswig, Holger; Chau, Ivan; Neidert, Marian C; Bellut, David; Walchli, Thomas; Schaller, Karl; Gautschi, Oliver P	Efficacy of intraoperative epidural triamcinolone application in lumbar microdiscectomy: a matched-control study.	2018	Switzerland	Retrospective observational	189	Male: 63.6%	46.9 (11.6)	Unilateral LDH	Lumbar microdiscectomy	Roland-Morris Disability Index, SF-12 PCS		Timed Up and Go (obj func imp)
Li, Tiefeng; Shi, Lei; Luo, Yibin; Chen, Deyu; Chen, Yu	One-Level or Multilevel Interbody Fusion for Multilevel Lumbar Degenerative Diseases: A Prospective Randomized Control Study with a 4-Year Follow-Up.	2018	China	Randomized controlled trial	93	M: 51 (55%), F: 42 (45%)	One level: 53.2 (7.2); Multilevel: 51.8 (6.8)	Neurogenic claudication or radicular leg pain with associated neurologic signs, (2) preoperative radiologic examination showing multilevel (consecutive 3-level or 4-level) LDD	1-level interbody fusion versus multilevel interbody fusion	SF-36 PCS
Meyer, Bernhard; Baranto, Adad; Schils, Frederic; Collignon, Frederic; Zoega, Bjorn; Tan, Leong; LeHuec, Jean-Charles; NICE Trial Study Group	Percutaneous Interspinous Spacer vs Decompression in Patients with Neurogenic Claudication: An Alternative in Selected Patients?.	2018	Germany	Randomized controlled trial	163	F: 51%	IPD: 65 (Range: 26 - 90); SDS: 65 (Range: 32 - 83)	Degenerative lumbar spinal stenosis with Neurogenic Claudication	Percutaneous Interspinous Spacer vs Decompression	Zurich Claudication Questionnaire physical function; SF-36 PCS
Smuck, Matthew; Muaremi, Amir; Zheng, Patricia; Norden, Justin; Sinha, Aman; Hu, Richard; Tomkins-Lane, Christy	Objective measurement of function following lumbar spinal stenosis decompression reveals improved functional capacity with stagnant real-life physical activity.	2018	US	Prospective observational	28	M: 11, F: 17 (60.7%)	70.1 (8.9)	LSS	Surgical treatment of LSS	Swiss Spinal Stenosis Questionnaire physical function, SF-36 PF		Self-Pace Walking Test ; Short Physical Performance Battery	Time in physical activity levels (sedentary, light, mod-vig)
Chen, Bing-Lin; Guo, Jia-Bao; Zhang, Hong-Wei; Zhang, Ya-Jun; Zhu, Yi; Zhang, Juan; Hu, Hao-Yu; Zheng, Yi-Li; Wang, Xue-Qiang	Surgical versus non-operative treatment for lumbar disc herniation: a systematic review and meta-analysis.	2018	China	Systematic review	Peul: G1: 41; McMorland: G1: 20; Nikoobakht: G1: 46; Weinstein: G1: 20	Not reported	>18; Peul: G1: 41.7 (9.9); McMorland: G1: 42.36; Nikoobakht: G1: 37.57 (7.26); Weinstein: G1: 41.7 (11.8)	Lumbar disc herniation	Discectomy	Roland Morris Disability Questionnaire; SF-36 PF
Paulsen, Rune Tendal; Bouknaitir, Jamal Bech; Fruensgaard, Soren; Carreon, Leah; Andersen, Mikkel	Prognostic Factors for Satisfaction After Decompression Surgery for Lumbar Spinal Stenosis.	2018	Denmark	Retrospective observational	1983	Male: 47.3%	66.6 (11.1)	LSS	Posterior lumbar decompression were included (laminectomy, laminotomy, foraminotomy)	Self-reported walking distance, SF-36 PCS
Millimaggi, Daniele Francesco; Norcia, Valerio di; Luzzi, Sabino; Alfiero, Tommaso; Galzio, Renato Juan; Ricci, Alessandro	Minimally Invasive Transforaminal Lumbar Interbody Fusion with Percutaneous Bilateral Pedicle Screw Fixation for Lumbosacral Spine Degenerative Diseases. A Retrospective Database of 40 Consecutive Cases and Literature Review.	2018	Italy	Retrospective observational	40	M: 22, F: 18	51 (Range: 30 - 74)	Recurrent disc herniation ; Degenerative spondylolisthesis ; Lumbar canal stenosis ; Degenerative disc disease	Minimally Invasive Transforaminal Lumbar Interbody Fusion with Percutaneous Bilateral Pedicle Screw Fixation	SF-36 PCS
Mobbs, Ralph J; Katsinas, Christopher J; Choy, Wen Jie; Rooke, Kaitlin; Maharaj, Monish	Objective monitoring of activity and Gait Velocity using wearable accelerometer following lumbar microdiscectomy to detect recurrent disc herniation.	2018	Australia	Case study	1	M	39	Sciatica	L5/S1 microdiscectomy				Distance travelled, focused activity in minutes (min activity/day), daily step count (DSC) and Gait Velocity (GV). (All measured per day)
Chen, Yiren; Deb, Sayantan; Jabarkheel, Rashad; Pham, Lan; Patel, Mahesh; Singh, Harminder	Minimally Invasive Lumbar Pedicle Screw Fixation Using Cortical Bone Trajectory: Functional Outcomes.	2018	US	Retrospective observational	10	W: 40%	55.80 (2.30)	Degenerative lumbar disease	Cortical screw placement	Roland Morris Disability Questionnaire
Kapetanakis, Stylianos; Gkasdaris, Grigorios; Thomaidis, Tryfon; Charitoudis, Georgios; Kazakos, Konstantinos	Comparison of Quality of Life Between Men and Women Who Underwent Transforaminal Percutaneous Endoscopic Discectomy for Lumbar Disc Herniation.	2018	Greece	Retrospective observational	76	M: 38, F: 38	56.5 (12.1)	Lumbar Disc Herniation	Transforaminal Percutaneous Endoscopic Discectomy	SF-36 PF
Hoffman, Haydn; Bennett, Shelley S; Li, Charles H; Haakana, Piia; Lu, Daniel C	Minimally Invasive Decompression and Physiotherapy for Lumbar Spinal Stenosis in Geriatric Patients.	2018	US	Retrospective observational	10	M: 7, F: 3	83 (Range: 71 - 96)	LSS	Lumbar decompressive surgery			Functional Independence Measure: self-care, mobility and locomotion domains
Lim, Jason Beng Teck; Yeo, William; Chen, John Li Tat	Preoperative Leg Pain Score Predicts Patient Satisfaction After Transforaminal Lumbar Interbody Fusion Surgery.	2018	Singapore	Retrospective observational	217	M: 84, F: 133	61.0 (11.1)	Stable spinal stenosis, spondylolisthesis	Transforaminal Lumbar Interbody Fusion	SF-36 PCS
Eguchi, Yawara; Suzuki, Munetaka; Yamanaka, Hajime; Tamai, Hiroshi; Kobayashi, Tatsuya; Orita, Sumihisa; Yamauchi, Kazuyo; Suzuki, Miyako; Inage, Kazuhide; Fujimoto, Kazuki; Kanamoto, Hirohito; Abe, Koki; Norimoto, Masaki; Umimura, Tomotaka; Aoki, Yasuchika; Koda, Masao; Furuya, Takeo; Toyone, Tomoaki; Ozawa, Tomoyuki; Takahashi, Kazuhisa; Ohtori, Seiji	Influence of Skeletal Muscle Mass and Spinal Alignment on Surgical Outcomes for Lumbar Spinal Stenosis	2018	Japan	Retrospective observational	34	F: 100%	74.4	17 cases of single-level spinal stenosis, 10 cases of double-level spinal stenosis, and seven cases of foraminal stenosis	17 cases of single-level laminectomy, 10 cases of double-level laminectomy, five cases of single-level transforaminal lumbar interbody fusion (TLIF), one case of double-level TLIF, and one case of single-level oblique lateral interbody fusion (OLIF)	Roland Morris Disability Questionnaire
Azimi, Parisa; Yazdanian, Taravat; Benzel, Edward C	Determination of minimally clinically important differences for JOABPEQ measure after discectomy in patients with lumbar disc herniation.	2018	Iran	Prospective observational	127	Male: 68 (53.5%)	51.2 (9.4)	Single level lumbar disc herniation	Discectomy	Japanese Orthopedic Association Back Pain Evaluation Questionnaire - Lumbar function, walking ability
Ikuta, Ko; Kitamura, Takahiro; Masuda, Keigo; Hotta, Kensuke; Senba, Hideyuki; Shidahara, Satoshi	Minimally Invasive Transtubular Endoscopic Decompression for L5 Radiculopathy Induced by Lumbosacral Extraforaminal Lesions.	2018	Japan	Retrospective observational	25	M: 7, W: 18	67.4 (Range: 37 - 84)	Extraforaminal disc herniation was observed in 13 patients. Concomitant adjacent-level spinal stenosis (L4-L5) was observed in seven patients, including four patients with L4 degenerative spondylolisthesis	Minimally invasive transtubular endoscopic decompression	JOABPEQ - lumbar function and walking ability domains
Betz, Michael; Burgstaller, Jakob M; Held, Ulrike; Andreisek, Gustav; Steurer, Johann; Porchet, Francois; Farshad, Mazda; LSOS Study Group	Influence of Paravertebral Muscle Quality on Treatment Efficacy of Epidural Steroid Infiltration or Surgical Decompression in Lumbar Spinal Stenosis-Analysis of the Lumbar Spinal Outcome Study (LSOS) Data: A Swiss Prospective Multicenter Cohort Study.	2017	Switzerland	Prospective observational	Decompression group only: 165	F: 91 (55.2%)	73.8 (8.5)	LSS	Lumbar decompression surgery	Roland and Morris Disability Questionnaire, Spinal Stenosis Measure - Function subscale
Gerling, Michael C; Leven, Dante; Passias, Peter G; Lafage, Virginie; Bianco, Kristina; Lee, Alexandra; Morgan, Tamara S; Lurie, Jon D; Tosteson, Tor D; Zhao, Wenyan; Spratt, Kevin F; Radcliff, Kristen; Errico, Thomas J	Risk Factors for Reoperation in Patients Treated Surgically for Degenerative Spondylolisthesis: A Subanalysis of the 8-year Data From the SPORT Trial.	2017	US	Randomized controlled trial,Observational	406	F: Reoperation: 66 (73%), No reoperation: 212 (66%)	Reoperation: 62.2 (10); No reoperation: 65.3 (10)	Spinal stenosis - Degenerative Spondylolisthesis	72% underwent instrumented fusion, 21% noninstrumented fusion, and 7% decompression alone	SF-36 PF and PCS
Mancuso, Carol A; Duculan, Roland; Girardi, Federico P	Healthy Physical Activity Levels Below Recommended Thresholds Two Years After Lumbar Spine Surgery.	2017	US	Prospective observational	422	Men: 55%	57 (15)	HNP, DDD, Degenerative Spondylolisthesis, stenosis, scoliosis	Most patients had surgery at multiple vertebral levels, 38% had a lateral or interbody fusion, and surgery was a revision procedure for 21%	Paffenbarger Physical Activity and Exercise Index
Abdu, Robert W; Abdu, William A; Pearson, Adam M; Zhao, Wenyan; Lurie, Jon D; Weinstein, James N	Reoperation for Recurrent Intervertebral Disc Herniation in the Spine Patient Outcomes Research Trial: Analysis of Rate, Risk Factors, and Outcome.	2017	US	Retrospective observational	No Reherniation: 730, Reherniation: 73	F: No reherniation: 307 (42%), Reherniation: 39 (53%)	No reherniation: 41.1 (10.9); Reherniation 37.2 (9.3)	Lumbar disc herniation with radicular symptoms for 6 wks	Surgery for IDH, namely decompression of the affected nerve root via open microdiscectomy. The majority (92%: 68/74) underwent revision discectomy, whereas 15% (11/74) underwent a fusion as well	SF-36 PF domain
Seiger, Ankie; Gadjradj, Pravesh S; Harhangi, Biswadjiet S; van Susante, Job Lc; Peul, Wilco C; van Tulder, Maurits W; de Boer, Michiel R; Rubinstein, Sidney M	PTED study: design of a non-inferiority, randomised controlled trial to compare the effectiveness and cost-effectiveness of percutaneous transforaminal endoscopic discectomy (PTED) versus open microdiscectomy for patients with a symptomatic lumbar disc he	2017	Netherlands	Randomized controlled trial - Protocol	682	Protocol	Range: 18 - 70	More than 10 weeks of radiating pain with or without motor or sensory loss in the leg, or with >6 weeks of excessive radiating pain and no tendency for any clinical improvement; MRI demonstrating LDH	PTED or open microdiscectomy	SF-36 PF	Finger floor distance	Abdominal muscle strength (endurance - max sit ups)
Lener, Sara; Wipplinger, Christoph; Hartmann, Sebastian; Loscher, Wolfgang N; Neururer, Sabrina; Wildauer, Matthias; Thome, Claudius; Tschugg, Anja	The influence of surface EMG-triggered multichannel electrical stimulation on sensomotoric recovery in patients with lumbar disc herniation: study protocol for a randomized controlled trial (RECO).	2017	Austria	Randomized controlled trial - Protocol	Surgical population: 40	Protocol	Range: 18 - 65	A lumbar disc herniation	Lumbar sequestrectomy	COMI back-specific function domain		TUG
Lee, Byung Ho; Yang, Jae Ho; Kim, Hak Sun; Suk, Kyung Soo; Lee, Hwan Mo; Park, Jin Oh; Moon, Seong Hwan	Effect of Sagittal Balance on Risk of Falling after Lateral Lumbar Interbody Fusion Surgery Combined with Posterior Surgery.	2017	Korea	Retrospective observational	56 in each group	SB PLF: M: 12, F:44; SI PLF: M: 12, F: 44; LLIF: M: 12, F:44	SB PLF: 70.6 (Range: 61 - 83); SI PLF: 71.4 (Range: 55 - 80); LLIF: 70.3 (Range: 60 - 85)	Spinal stenosis and spinal stenosis with spondylolisthesis	LLIF surgery combined with posterior surgery using a conventional pedicular screw-rod system and cages for lateral interbody fusion and posterior lumbar interbody fusion	EQ-5D mobility, self care, usual activity domains		Alternate-step test (AST), the six-meter-walk test (SMT), the sit-to-stand test (STS), and the timed up and go test (TUGT)
Ohba, Tetsuro; Ebata, Shigeto; Haro, Hirotaka	Comparison of serum markers for muscle damage, surgical blood loss, postoperative recovery, and surgical site pain after extreme lateral interbody fusion with percutaneous pedicle screws or traditional open posterior lumbar interbody fusion.	2017	Japan	Observational	100	Xlif: M: 31, F: 15; Plif: M: 29, F: 27	Xlif: 71.3 (8.6); Plif: 69.0 (9.2)	Degenerative lumbar spondylolisthesis grade I and II	Extreme lateral interbody fusion with percutaneous pedicle screws or traditional open posterior lumbar interbody fusion	Roland Morris Disability Questionnaire
Kapetanakis, S; Giovannopoulou, E; Charitoudis, G; Kazakos, K	Health-related quality of life (HRQoL) following transforaminal percutaneous endoscopic discectomy (TPED) for lumbar disc herniation: A prospective cohort study - early results.	2017	Greece	Prospective observational	76	M: 38 (50%), F: 38 (50%)	56.5 (12.1)	Lumbar disc herniation	Transforaminal percutaneous endoscopic discectomy	SF-36 PF
Nunley, Pierce D; Patel, Vikas V; Orndorff, Douglas G; Lavelle, William F; Block, Jon E; Geisler, Fred H	Five-year durability of stand-alone interspinous process decompression for lumbar spinal stenosis.	2017	US	Randomized controlled trial, long term follow up of treatment arm	88	Not reported	45 or older	Moderate symptoms of intermittent neurogenic claudication, secondary to a diagnosis of moderate degenerative lumbar spinal stenosis at one or two contiguous levels from L1 to L5	Stand-alone interspinous process decompression	Zurich Claudication Questionnaire physical function domain
Casimiro, Miguel	Short-Term Outcome Comparison Between Full-Endoscopic Interlaminar Approach and Open Minimally Invasive Microsurgical Technique for Treatment of Lumbar Disc Herniation.	2017	Portugal	Prospective observational	44	Not reported	49.9 (11.44)	Signs and symptoms of radicular compression owing to a lumbar disc herniation (unresponsive to conservative treatment)	Minimally invasive microsurgical technique (MMST) in the treatment of simple lumbar disc herniation	Quebec Back Pain Disability Scale
Bayerl, Simon Heinrich; Pohlmann, Florian; Finger, Tobias; Franke, Jorg; Woitzik, Johannes; Vajkoczy, Peter	The sagittal spinal profile type: a principal precondition for surgical decision making in patients with lumbar spinal stenosis.	2017	Germany	Retrospective observational	100	M: 55, F: 45	SPT 1: 71.7 (7.0); SPT 2: 69.3 (8.5); SPT 3: 72.6 (8.1); SPT 4: 70.8 (9.5)	LSS, spinal claudication and back pain	Microsurgical decompression 1-3 levels	Roland-Morris Disability Questionnaire, SF-36 PCS
Phan, Kevin; Rogers, Priya; Rao, Prashanth J; Mobbs, Ralph J	Influence of Obesity on Complications, Clinical Outcome, and Subsidence After Anterior Lumbar Interbody Fusion (ALIF): Prospective Observational Study.	2017	UK	Retrospective observational	137	M: Normal: 42 (49.4%), Overweight: 18 (42.9%), Obese: 5 (50%)	Normal: 56.51 (14.21); Overweight: 56.95 (12.63); Obese: 57.00 (12.51)	Degenerative disc disease without radiculopathy, degenerative disc disease with radiculopathy, spondylolisthesis, failed posterior fusion, and adjacent segment disease	ALIF	SF-12 PCS
Oosterhuis, Teddy; Ostelo, Raymond W; van Dongen, Johanna M; Peul, Wilco C; de Boer, Michiel R; Bosmans, Judith E; Vleggeert-Lankamp, Carmen L; Arts, Mark P; van Tulder, Maurits W	Early rehabilitation after lumbar disc surgery is not effective or cost-effective compared to no referral: a randomised trial and economic evaluation.	2017	netherlands	Randomized controlled trial	169; Exp: 92, Con: 77	F: Exp: 54 (59%), Con: 44 (57%); F: 98, M: 71	Exp: 47 (12); Control: 47 (12)	Herniated lumbar disc	Lumbar disc surgery	SF-12 PCS
Anderson, D Greg; Popov, Victor; Raines, Andrew L; O'Connell, Julie	Cryopreserved Amniotic Membrane Improves Clinical Outcomes Following Microdiscectomy.	2017	US	Randomized controlled trial	80	M: 48, F: 32	45.8 (11.3) Range: 20 - 73	Severe radiculopathy, unresponsive to nonoperative treatment	Lumbar microdiscectomy	SF-12 PCS
Overdevest, Gijsbert M; Peul, Wilco C; Brand, Ronald; Koes, Bart W; Bartels, Ronald Hma; Tan, Wee F; Arts, Mark P; Leiden-The Hague Spine Intervention Prognostic Study Group	Tubular discectomy versus conventional microdiscectomy for the treatment of lumbar disc herniation: long-term results of a randomised controlled trial.	2017	Netherlands	Randomized controlled trial	325	M: 172, F: 153; M: Tubular: 84 (51%), Conventional: 88 (55%)	Tubular discectomy group: 41.6 (9.8); Conventional microdiscectomy group: 41.3 (11.7)	Symptomatic lumbar disc herniation	Tubular discectomy or conventional microdiscectomy	Roland-Morris Disability Questionnaire, SF-36 PF
Nunley, Pierce D; Patel, Vikas V; Orndorff, Douglas G; Lavelle, William F; Block, Jon E; Geisler, Fred H	Superion Interspinous Spacer Treatment of Moderate Spinal Stenosis: 4-Year Results.	2017	US	Randomized controlled trial,Secondary analysis of one trial arm	89	Not reported	≥ 45	25%-50% reduction in the central canal and/or nerve root canal (subarticular, neuroforaminal)	Superion Interspinous Spacer	Zurich Claudication Questionnaire physical function domain
Phan, Kevin; Davies, Simon; Rao, Prashanth J; Mobbs, Ralph J	Worker's Compensation Status and Outcomes Following Anterior Lumbar Interbody Fusion: Prospective Observational Study.	2017	Australia	Prospective observational	114	Males: Non-WC: 39 (43.3%), WC: 13 (54.2%)	Non-WC: 60.2 (12.9); WC: 46.3 (10.4)	Degenerative disk disease without radiculopathy, degenerative disk disease with radiculopathy, and spondylolisthesis	ALIF	SF-12 PCS
Brouwer, Patrick A; Brand, Ronald; van den Akker-van Marle, M Elske; Jacobs, Wilco Ch; Schenk, Barry; van den Berg-Huijsmans, Annette A; Koes, Bart W; Arts, Mark A; van Buchem, M A; Peul, Wilco C	Percutaneous laser disc decompression versus conventional microdiscectomy for patients with sciatica: Two-year results of a randomised controlled trial.	2017	Netherlands	Randomized controlled trial	115	F: Pldd: 19 (35%), Surgery: 24 (42%)	Pldd: 43.2 (11.8); Surgery: 43.7 (9.7)	Sciatica from a disc herniation smaller than one-third of the spinal canal	Percutaneous laser disc decompression vs or conventional surgery	Roland-Morris Disability Questionnaire, SF-36 PF
Stromqvist, Fredrik; Stromqvist, Bjorn; Jonsson, Bo; Karlsson, Magnus K	Surgical treatment of lumbar disc herniation in different ages-evaluation of 11,237 patients.	2017	Sweden	Retrospective observational	11237	M: 55%, W: 45%	45 (13)	Lumbar disc herniation	Open discectomy with or without microscopic assistance, 7% had decompression without fusion, and 2% had decompression combined with instrumented fusion	SF-36 PCS
Stienen, Martin N; Smoll, Nicolas R; Joswig, Holger; Corniola, Marco V; Schaller, Karl; Hildebrandt, Gerhard; Gautschi, Oliver P	Validation of the baseline severity stratification of objective functional impairment in lumbar degenerative disc disease.	2017	Switzerland	Prospective observational	375	F: No: 43.5%, Mild: 49.0%, Moderate: 45.4%, Severe: 31.7%	No OFI: 62.1 (14.7); Mild: 52.3 (16.0); Moderate: 56.7 (15.5); Severe: 52.4 (16.1)	Lumbar disc herniation (LDH), 2) lumbar spinal stenosis (LSS), and 3) degenerative disc disease (DDD) with or without instability	Microdiscectomy, decompression, fusion at levels ranging between L1-S1	Roland-Morris Disability Index, SF-12 PCS		Timed Up and Go
Malham, Gregory M; Parker, Rhiannon M	Early experience with lateral lumbar total disc replacement: Utility, complications and revision strategies.	2017	Australia	Prospective observational	12	M: 7, F: 5	39.1 (11.8) Range: 26 - 65	Two-level symptomatic degenerative disc disease between L3/4 and L4/5	XL-TDR	SF-36 PCS
Malham, Gregory M; Ellis, Ngaire J; Parker, Rhiannon M; Blecher, Carl M; White, Rohan; Goss, Ben; Seex, Kevin A	Maintenance of Segmental Lordosis and Disk Height in Stand-alone and Instrumented Extreme Lateral Interbody Fusion (XLIF	2017	Australia	Non-randomized trial	Standalong: 21, Instrumented: 19	F: Standalone: 14 (66.7%), Instrumented: 14 (73.7%)	Standalone: 65.2 (12.1) Range: 46 - 86; Instrumented: 61.8 (10.3) Range: 31 - 79	Degenerative disk disease; Scoliosis; Spondylolisthesis; Adjacent segment disease	Stand-alone v Instrumented XLIF	SF-36 PCS
Ren, Chunpeng; Qin, Rujie; Sun, Penghao; Wang, Peng	Effectiveness and safety of unilateral pedicle screw fixation in transforaminal lumbar interbody fusion (TLIF): a systematic review and meta-analysis.	2017	China	Systematic review	Dahdaleh: Uni: 16, Bi: 20; Gologorsky: Uni: 40, Bi: 40; Villaricencio: Uni: 96, Bi: 75; Zhang: Uni: 33, Bi: 35	M / F: Dahdaleh: Unilateral: 4/12, Bilateral: 6/14; Gologorsky: Unilateral: 19/21, Bilateral: 21/19; Villaricencio: Unilateral: 42/54, Bilateral: 39/36; Zhang: Unilateral: 14/19, Bilateral: 10/25	Dahdaleh: Uni: 62.2, Bi: 57.3; Gologorsky: Uni: 41.6, Bi: 46.9; Villaricencio: Uni: 56.8, Bi: 57.7; Zhang: Uni: 59.4, Bi: 55.7	Lumbar spinal fusion, degenerative lumbar disease	Dahdaleh: MIS-TLIF Gologorsky: TLIF villaricencio: TLIF Zhang: TLIF	SF-36 PCS
Barz, Christian; Melloh, Markus; Staub, Lukas P; Lord, Sarah J; Merk, Harry R; Barz, Thomas	Reversibility of nerve root sedimentation sign in lumbar spinal stenosis patients after decompression surgery.	2017	Germany	Prospective observational	30	Male: 16	Median: 73 (IQR: 65 - 79)	Lumbar spinal stenosis	Decompression surgery with or without instrumented fusion			Treadmill test of walking distance
Radovanovic, Ingrid; Urquhart, Jennifer C; Ganapathy, Venkat; Siddiqi, Fawaz; Gurr, Kevin R; Bailey, Stewart I; Bailey, Christopher S	Influence of postoperative sagittal balance and spinopelvic parameters on the outcome of patients surgically treated for degenerative lumbar spondylolisthesis.	2017	Canada	Observational	84	W: 48 (57.1%)	71.1 (9.2)	Lumbar degenerative spondylolisthesis	Fusion and decompression	SF-36 PCS
Ulrich, Nils H; Burgstaller, Jakob M; Held, Ulrike; Winklhofer, Sebastian; Farshad, Mazda; Pichierri, Giuseppe; Steurer, Johann; Porchet, Francois; LSOS Study Group	The Influence of Single-level Versus Multilevel Decompression on the Outcome in Multisegmental Lumbar Spinal Stenosis: Analysis of the Lumbar Spinal Outcome Study (LSOS) Data.	2017	Switzerland	Prospective observational	141	F: 1 level: 16 (48.5%), >1 level: 54 (50%)	1 level: 74 (8.4); >1 level: 75.7 (6.8)	Multisegmental Lumbar Spinal Stenosis	Single-level Versus Multilevel Decompression	Spinal Stenosis Measure physical function; Roland and Morris disability questionnaire
Stienen, Martin N; Smoll, Nicolas R; Joswig, Holger; Snagowski, Jan; Corniola, Marco V; Schaller, Karl; Hildebrandt, Gerhard; Gautschi, Oliver P	Influence of the mental health status on a new measure of objective functional impairment in lumbar degenerative disc disease.	2017	Switzerland	Prospective observational	375	F: Q1: 43 (46.2%), Q2: 47 (49.5%), Q3: 34 (36.2%), Q4: 38 (40.9%)	Exclusion criteria is less than 18 yrs	(1) lumbar disc herniation, (2) lumbar spinal stenosis, and (3) lumbar DDD with or without instability	Discectomy, decompression, fusion, no specific levels given but most single level	Roland-Morris Disability Index, SF-12 PCS		TUG
Joswig, Holger; Stienen, Martin N; Smoll, Nicolas R; Corniola, Marco V; Chau, Ivan; Schaller, Karl; Hildebrandt, Gerhard; Gautschi, Oliver P	Patients' Preference of the Timed Up and Go Test or Patient-Reported Outcome Measures Before and After Surgery for Lumbar Degenerative Disk Disease.	2017	Switzerland	Prospective observational	109	F: Tug prefer: 30 (46.2%), Prom prefer: 19 (43.2%)	TUG prefer: 61.7 (15.1); Prom prefer: 62.2 (16.1)	Lumbar degenerative disk disease	Microdiscectomy, decompression, fusion	SF-12 PCS, Roland Morris Disability Index		TUG
Budithi, S; Dhawan, Rohit; Cattell, Andrew; Balain, Birender; Jaffray, David	Only walking matters-assessment following lumbar stenosis decompression	2017	UK	Prospective observational	76	M: 41 (54%), F: 35	68.8 (Range: 48 - 91)	Lumbar canal stenosis	Decompression surgery using spinous process osteotomy			Self-paced walking test
Joswig, Holger; Stienen, Martin N; Smoll, Nicolas R; Corniola, Marco V; Chau, Ivan; Schaller, Karl; Hildebrandt, Gerhard; Gautschi, Oliver P	Effects of Smoking on Subjective and Objective Measures of Pain Intensity, Functional Impairment, and Health-Related Quality of Life in Lumbar Degenerative Disk Disease.	2017	Switzerland	Retrospective observational	375	F: Smokers: 34 (35.4%), Nonsmokers: 128 (45.9%)	Smokers: 50.5 (14.4); Non-smokers: 61.8 (15.1)	Lumbar disk herniation (LDH), 2) lumbar spinal stenosis (LSS), and 3) lumbar DDD with or without instability	Microdiscectomy, decompression, fusion	Roland-Morris Disability Index, SF-12 PCS		TUG
Gautschi, Oliver P; Stienen, Martin N; Joswig, Holger; Smoll, Nicolas R; Schaller, Karl; Corniola, Marco V	The usefulness of radiological grading scales to predict pain intensity, functional impairment, and health-related quality of life after surgery for lumbar degenerative disc disease.	2017	Switzerland	Cohort study	338	Males: 216 (42.7%)	58.6	Lumbar disc herniation (LDH), (2) lumbar spinal stenosis (LSS), and (3) lumbar DDD with or without instability	Lumbar fusion (transforaminal lumbar interbody fusion (TLIF), posterior lumbar interbody fusion (PLIF) or extreme lateral interbody fusion (XLIF)	Roland Morris Disability Index, SF-12 PCS		Timed Up and Go
Lee, Chong-Suh; Kang, Kyung-Chung; Chung, Sung-Soo; Park, Won-Hah; Shin, Won-Ju; Seo, Yong-Gon	How does back muscle strength change after posterior lumbar interbody fusion?.	2017	Korea	Prospective,Non-randomized trial	59	F: 100%	58 (Range: 43 - 68)	Symptomatic lumbar degenerative disease	Candidates for 1- or 2-level PLIF between L-3 and S-1	SF-36 PCS	Isometric strength of back muscles (extensors)
Tay, Kae Sian; Bassi, Anupreet; Yeo, William; Yue, Wai Mun	Associated lumbar scoliosis does not affect outcomes in patients undergoing focal minimally invasive surgery-transforaminal lumbar interbody fusion (MISTLIF) for neurogenic symptoms-a minimum 2-year follow-up study.	2017	Singapore	Retrospective observational	230	F: SG: 87.7%, NSG: 64.2%	SG: 62.9 (10.9); NSG: 57.6 (13.1)	Inclusion criteria were (1) radicular symptoms or neurologic claudication with or without back pain	Minimally invasive surgery-transforaminal lumbar interbody fusion	SF-36 PCS
Villavicencio, Alan T; Nelson, E Lee; Kantha, Vinod; Burneikiene, Sigita	Prediction based on preoperative opioid use of clinical outcomes after transforaminal lumbar interbody fusions.	2017	US	Prospective observational	93	Opioid: M: 29, F: 31; Nonopioid: M: 15, F: 18	Opioid: 59.8 (Range: 32 - 81); Non-opioid: 59.6 (Range: 32 - 77)	Symptomatic lumbar degenerative disc disease	Transforaminal lumbar interbody fusions at 1 or 2 adjacent levels at levels ranging between L2-S1	SF-36 PCS
Antoniadis, Alexander; Ulrich, Nils H; Schmid, Samuel; Farshad, Mazda; Min, Kan	Decompression surgery for lumbar spinal canal stenosis in octogenarians; a single center experience of 121 consecutive patients.	2017	Switzerland	Retrospective observational	121	M: 50, W: 71	82.7 (2.4)	Central spinal canal stenosis	Posterior decompression surgery without fusion	ZCQ physical function
Murohashi, Takao; Yoshimoto, Mitsunori; Takebayashi, Tsuneo; Hashimoto, Shuichi; Yamada, Shouto; Takashima, Hiroyuki; Yamashita, Toshihiko	Efficacy of intraoperative direct electrical stimulation of the spinal root and measurement of distal motor latency in lumbar spinal stenosis.	2017	Japan	Prospective observational	39	M: 24, W: 15	70.5 (11.6)	Intermittent claudication with lower extremity symptoms and image findings of LSS	Decompression	Zurich claudication questionnaire function domain, SF-36 PF domain
Fritsch, Carolina G; Ferreira, Manuela L; Maher, Christopher G; Herbert, Robert D; Pinto, Rafael Z; Koes, Bart; Ferreira, Paulo H	The clinical course of pain and disability following surgery for spinal stenosis: a systematic review and meta-analysis of cohort studies.	2017	Australia	Systematic review	Athiviraham; 88; Atlas1,2 and 3: 81; Ikuta: 37; Mekhail: 34; Richter: 31; Schulte:50	Not reported	Athiviraham: 66; Atlas_a: 65.7 (10.7); Atlas_b: 65.7 (10.7); Atlas_c: 65.7 (SD 10.7); Ikuta: 69; Mekhail: 72 (Range: 53 - 86); Richter: 68 (Range: 52 - 79); Schulte: 69 (7.5)	Lumbar spinal stenosis	Athiviraham	Athiviraham; RMQ (0 - 14 scale); Atlas1, 2 and 3: PMQ (0 - 23); Ikuta: RM (0 - 24); Mekhail: RMQ (0 - 24); Richter: RMQ (0 - 24); Schulte: RMQ (0 - 24)
Gautschi, Oliver P; Stienen, Martin N; Corniola, Marco V; Joswig, Holger; Schaller, Karl; Hildebrandt, Gerhard; Smoll, Nicolas R	Assessment of the Minimum Clinically Important Difference in the Timed Up and Go Test After Surgery for Lumbar Degenerative Disc Disease.	2017	Switzerland	Prospective observational	100	F: 43 (43.0%)	56.2 (16.1)	(1) lumbar disc herniation, (2) lumbar spinal stenosis, and (3) lumbar DDD with or without instability	Microdiscectomy, decompression, fusion	Roland-Morris Disability Index, SF-12 PCS		TUG
Donnarumma, P; Presaghi, F; Tarantino, R; Fragale, M; Rullo, M; Delfini, R	The impact of pelvic balance, physical activity, and fear-avoidance on the outcome after decompression and instrumented fusion for degenerative lumbar stenosis.	2017	italy	Observational	51	M: 26 (51%), F: 25 (49%)	61.9 (13.9)	Degenerative lumbar stenosis, central canal stenosis	Posterior decompression, pedicle screw instrumentation, and posterolateral arthrodesis with autologous laminectomy bone chips	International Physical Activity Questionnaire (IPAQ); Roland Morris Low Back Pain and Disability Questionnaire
Ahn, Sang-Soak; Chin, Dong-Kyu; Kim, Sang-Hyeon; Kim, Dong-Won; Lee, Byung-Hun; Ku, Min-Geun	The Clinical Significance of Lumbosacral Transitional Vertebrae on the Surgical Outcomes of Lumbar Discectomy: A Retrospective Cohort Study of Young Adults	2017	Korea	Retrospective observational	398	M: 100%	Range: 20 - 25; Group A: 22.19 (1.56); Group B: 22.37 (1.63)	Lumbar disc herniation	Microdiscectomy	SF-12 PCS
Villavicencio, Alan T; Nelson, E Lee; Rajpal, Sharad; Burneikiene, Sigita	The Timing of Surgery and Symptom Resolution in Patients Undergoing Transforaminal Lumbar Interbody Fusion for Lumbar Degenerative Disk Disease and Radiculopathy.	2017	US	Prospective observational	69	F: 39 (56%)	59.8 (Range: 37 - 77)	Degenerative disk disease and stenosis with spondylolisthesis	1- to 3-level TLIF at levels between L2-S1	SF-36 PCS
Wertli, Maria M; Buletti, Franziska Christina; Held, Ulrike; Rasmussen-Barr, Eva; Weiser, Sherri; Burgstaller, Jakob M; Steurer, Johann	A comparison between different outcome measures based on "meaningful important differences" in patients with lumbar spinal stenosis.	2017	Switzerland	Prospective observational	Surgical cohort: 302	M: 154, F: 148	Median: 74 (IQR: 67 - 79)	Uni- or bilateral neurogenic claudication (defined by pain in the buttocks and/or lower extremities provoked by walking or extended standing and relieved by rest and/or bending forward); (3) verified spinal stenosis	Surgery for LSS - no further description of levels	Spinal stenosis measure (aka ZCQ) physical function; Roland Morris disability questionnaire
Sigmundsson, Freyr Gauti; Jonsson, Bo; Stromqvist, Bjorn	Determinants of patient satisfaction after surgery for central spinal stenosis without concomitant spondylolisthesis: a register study of 5100 patients.	2017	Sweden	Prospective observational	9054	Male: 49.9%	73 (9.8)	Central canal stenosis - combinations of leg or back pain with or without neurogenic claudication	Decompression or decompression and spinal fusion	SF-36 PCS, self estimated walking distance (<100m, 100 - 500m, 501 - 1000m, >1000m)
Azimi, Parisa; Mohammadi, Hassan R; Benzel, Edward C; Shahzadi, Shorab; Azhari, Shirzad	Use of artificial neural networks to decision making in patients with lumbar spinal canal stenosis.	2017	US	Retrospective observational	169	Male: 44.5%	61.3 (12.4)	Lumbar spinal canal stenosis - neurogenic intermittent claudication and leg pain and/or numbness	One to four levels, unilaterally or bilaterally	Swiss Spinal Stenosis physical function domain		Self-Paced Walking Test
Kapetanakis, Stylianos; Gkasdaris, Grigorios; Thomaidis, Tryfon; Charitoudis, Georgios; Kazakos, Konstantinos	Comparison of quality of life between men and women who underwent Transforaminal Percutaneous Endoscopic Discectomy for lumbar disc herniation.	2017	Greece	Retrospective observational	76	M: Group A: 38 (50%); F: Group B: of 38 (50%)	56.47 (12.066)	LDH	Transforaminal percutaneous endoscopic discectomy	SF-36 PF domain
Nikhil N, Joshi; Lim, Joel Wei-An; Yeo, William; Yue, Wai-Mun	Elderly Patients Achieving Clinical and Radiological Outcomes Comparable with Those of Younger Patients Following Minimally Invasive Transforaminal Lumbar Interbody Fusion.	2017	Singapore	Retrospective observational	66 (22 in each age group)	Old: M: 18.2%, F: 81.8%; Young: M: 22.7%, F: 77.3%; Midage: M: 22.7%, F: 77.3%	Old: 78.18 (2.58); Young: 69.99 (2.56); Midage: 58.88 (3.91)	Degenerative spondylolisthesis (grade I/II) with/without degenerative scoliosis, lumbar spinal stenosis with instability, and degenerative disc disease with instability	Minimally Invasive Transforaminal Lumbar Interbody Fusion	SF-36 PCS
Kapetanakis, Stylianos; Charitoudis, Georgios; Thomaidis, Tryfon; Theodosiadis, Panagiotis; Papathanasiou, Jannis; Giatroudakis, Konstantinos	Health-related quality of life after transforaminal percutaneous endoscopic discectomy: An analysis according to the level of operation.	2017	Greece	Prospective observational	76	Male: 38 (50%)	56.5 (12.1)	(i) radiculopathy (ii) positive nerve root tension sign (iii) sensory or motor neurologic lesion on clinical examination (iv) hernia confirmed by magnetic resonance imaging (MRI) of the lumbar spine	Transforaminal percutaneous endoscopic discectomy	SF36 PF
Epstein, Nancy E	Commentary on: A randomized controlled trial of fusion surgery for lumbar spinal stenosis (Forsth P, Olafsson G, Carlsson T, Frost A, Borgstrom F, Fritzell P, et al. N Eng J Med 2016;374:1414-23).	2016	US	Commentary on RCT	247	Not reported	Range: 50 - 80	Lumbar spinal stenosis with/without degenerative spondylolisthesis	1-2 level decompressions alone vs. decompressions with fusions			6-minute walk test
Roszell, Karin; Sandella, Danielle; Haig, Andrew J; Yamakawa, Karen S J	Spinal Stenosis: Factors That Influence Patients' Decision to Undergo Surgery.	2016	US	Prospective observational	20	Male: 52.63%	66.3 (9.44)	Neurogenic claudication	Not stated	Quebeck Back Pain Disability Scale, SF-36 PF, Pain Disability Index (pain interference subscale)
Machado, Gustavo C; Ferreira, Paulo H; Yoo, Rafael Ij; Harris, Ian A; Pinheiro, Marina B; Koes, Bart W; van Tulder, Maurits W; Rzewuska, Magdalena; Maher, Christopher G; Ferreira, Manuela L	Surgical options for lumbar spinal stenosis.	2016	Australia	Systematic review	Hallett: 44; Moojen: 159; Thome: 120	Not reported	Hallett: 57 (Range: 34 - 75); Moojen: mean 64/66; Thome: 68 (Range: 44 - 86)	Hallett: foraminal stenosis; Single-level degenerative disc disease; uni or bilateral leg pain, with or without positive root tension sign, muscle weakness and/or sensory loss; Minimum 3 months of conservative care; Moojen:clinical diagnosis of neurogenic claudication; Thome: symptoms of neurogenic claudication or radiculopathy; Radiological/neuroimaging evidence of degenerative lumbar stenosis; …	Hallett: decompression +/0 pedicular posterolateral fusion +/ instrumentation as needed; Moojen: decompression vs interspinous spacer; Thome: laminectomy vs laminotomy	Hallett: RMDQ; Moojen: RMDQ and ZCQ (physical function); Thome: RMDQ
Gautschi, Oliver P; Corniola, Marco V; Smoll, Nicolas R; Joswig, Holger; Schaller, Karl; Hildebrandt, Gerhard; Stienen, Martin N	Sex differences in subjective and objective measures of pain, functional impairment, and health-related quality of life in patients with lumbar degenerative disc disease.	2016	Switzerland	Prospective observational	305	F: 127 (41.6%)	58.5 (15.7)	(1) LDH, (2) LSS, and (3) lumbar DDD with or without instability	Microdiscectomy, decompression, fusion	Roland Morris Disability Questionnaire, SF-12 PCS		Timed-up-and-go test
Gugliotta, Marinella; da Costa, Bruno R; Dabis, Essam; Theiler, Robert; Juni, Peter; Reichenbach, Stephan; Landolt, Hans; Hasler, Paul	Surgical versus conservative treatment for lumbar disc herniation: a prospective cohort study.	2016	Switzerland	Prospective observational	297	M: 168 (56.6%)	50.4 (13.5)	Symptomatic low-back pain due to lumbar disk herniation and associated radicular pain	Standard open discectomy	North American Spine Society function subscale, SF-36 PCS
Gilmore, Sarah; McClelland, Jodie A; Davidson, Megan	Does walking after lumbar spinal surgery predict recovery of function at six months? Protocol for a prospective cohort study.	2016	Australia	Prospective observational - Protocol	250	Protocol	18 and older	Disc prolapse, degenerative disc disease, lumbar spinal stenosis and/or degenerative spondylolysthesis	Surgery for one of conditions above	SF-36 PCS, International Physical Activity Questionnaire Short Form (IPAQ-SF)			accelerometer will record time spent in active versus sedentary postures, step count and time spent walking
Kuwahara, Wataru; Deie, Masataka; Fujita, Naoto; Tanaka, Nobuhiro; Nakanishi, Kazuyoshi; Sunagawa, Toru; Asaeda, Makoto; Nakamura, Haruka; Kono, Yoshifumi; Ochi, Mitsuo	Characteristics of thoracic and lumbar movements during gait in lumbar spinal stenosis patients before and after decompression surgery.	2016	Japan	Prospective observational	10	M: 5, F: 5	75.3 (3.9)	Neurogenic intermittent claudication, LSS	Decompression surgery	JOABPEQ lumbar function and walking ability
Paulsen, Rune Tendal; Bouknaitir, Jamal Bech; Fruensgaard, Soren; Carreron, Leah; Andersen, Mikkel	Patient are satisfied one year after decompression surgery for lumbar spinal stenosis.	2016	Denmark	Retrospective observational	2591	Male: 1,202 (48.9%)	66.20 (10.97)	LSS	Posterior decompression	SF-36 PCS, self-reported walking distance (0 - 100m; 100 - 500m; 500 - 1000m; >1000m)
Stienen, Martin N; Joswig, Holger; Smoll, Nicolas R; Corniola, Marco V; Schaller, Karl; Hildebrandt, Gerhard; Gautschi, Oliver P	Influence of Body Mass Index on Subjective and Objective Measures of Pain, Functional Impairment, and Health-Related Quality of Life in Lumbar Degenerative Disc Disease.	2016	Switzerland	Prospective observational	375	F: Obese: 45 (47.9%), Nonobese: 117 (41.6%)	Obese: 58.9 (14.7); Nonobese: 58.9 (16.0)	1) lumbar disc herniation, 2) lumbar spinal stenosis, and 3) lumbar DDD with or without instability	Microdiscectomy, decompression, fusion	Roland-Morris Disability Index, SF12 PCS		Timed Up and Go - as obj functional impairment (tscore adjusted for age and sex)
Siu, Timothy L T; Lin, Kainu	Direct Tubular Lumbar Microdiscectomy for Far Lateral Disc Herniation: A Modified Approach.	2016	Australia	Retrospective observational	19	M: 10, W: 9	58.4 (Range: 22.5 - 75.1)	Lateral lumbar disc herniation	Tubular microdiscectomy	SF-36 PF
Gautschi, Oliver P; Smoll, Nicolas R; Joswig, Holger; Corniola, Marco V; Schaller, Karl; Hildebrandt, Gerhard; Stienen, Martin N	Influence of age on pain intensity, functional impairment and health-related quality of life before and after surgery for lumbar degenerative disc disease.	2016	Switzerland	Prospective observational	377	F: 161 (42.7%)	58.5 (15.7) Range: 18.0 - 93.7	LDH or LSS or lumbar DDD with or without instability requiring lumbar fusion	Microdiscectomy Decompression Fusion surgery	SF-12 PCS, RMDQ		TUG
Lotzke, Hanna; Jakobsson, Max; Brisby, Helena; Gutke, Annelie; Hagg, Olle; Smeets, Rob; den Hollander, Marlies; Olsson, Lars-Eric; Lundberg, Mari	Use of the PREPARE (PREhabilitation, Physical Activity and exeRcisE) program to improve outcomes after lumbar fusion surgery for severe low back pain: a study protocol of a person-centred randomised controlled trial.	2016	Sweden	Randomized controlled trial - Protocol	110	Protocol	Range: 18 - 70	Degenerative disc disease	Waiting for lumbar fusion surgery	Patient-Specific Functional Scale (PSFS), SF-36 PF		5-min walking (measurement of the distance the patient can walk in 5 min); 50-feet fast walking (measurement of the time it takes for a patient to walk 50 feet as fast as possible); the timed up-and-go (measurement of the time it takes for a patient to arise from a chair, walk three meters, turn around, walk back to the chair and sit down); 1-min stair-climbing (measurement of the number of steps…	Steps per day, time spent at different intensity levels and time spent sedentary
Topalidou, Anastasia; Tzagarakis, George; Balalis, Konstantine; Papaioannou, Alexandra	Posterior Decompression and Fusion: Whole-Spine Functional and Clinical Outcomes.	2016	Greece	Prospective observational	Surgery: 20	M: 14, F: 6	56.40 (12.47)	LSS	Posterior Decompression and Fusion	SF-36 PCS
Gautschi, Oliver P; Joswig, Holger; Corniola, Marco V; Smoll, Nicolas R; Schaller, Karl; Hildebrandt, Gerhard; Stienen, Martin N	Pre- and postoperative correlation of patient-reported outcome measures with standardized Timed Up and Go (TUG) test results in lumbar degenerative disc disease.	2016	Switzerland	Prospective observational	136	M: 76 (55.9%), F: 60 (44.1 %)	57.7 (15.8)	Lumbar disc herniation (LDH), (2) lumbar spinal stenosis (LSS), and (3) lumbar DDD with or without instability	Microdiscectomy Decompression Fusion surgery	Roland Morris Disability Index, SF-12 PCS		TUG
Pakarinen, Maarit; Tuomainen, Iina; Koivumaa-Honkanen, Heli; Sinikallio, Sanna; Lehto, Soili M; Airaksinen, Olavi; Viinamaki, Heimo; Aalto, Timo	Life dissatisfaction is associated with depression and poorer surgical outcomes among lumbar spinal stenosis patients: a 10-year follow-up study.	2016	Finland	Prospective observational	72	Male: Low: 35.3%, Intermediate: 36.8%, High: 22.2%	Low: 67.7 (7.2); Intermediate: 68.9 (11.6); High: 69.5 (10.9)	Degenerative LSS	Pen or microscopic decompressive surgery of the affected level(s), that is, laminotomy, hemilaminectomy or laminectomy; Nineteen patients had additional fusion (two with instrumentation)	Self reported walking capacity in metres (continuous scale)
Siu, Timothy L T; Lin, Kainu	Microscopic tubular discectomy for far lateral lumbar disc herniation.	2016	Australia	Retrospective observational	24	M: 11, W: 13	57.2 (14.6)	Lateral lumbar disc herniation	Microscopic tubular discectomy	SF-36 PF
Pieber, Karin; Salomon, Nora; Inschlag, Silke; Amtmann, Gabriele; Resch, Karl-Ludwig; Ebenbichler, Gerold	Predictors of an unfavorable outcome 1.5 and 12 years after a first, uncomplicated lumbar disc surgery.	2016	Austria	Observational	1.5 years after surgery: 99, 12 years after surgery: 78	1.5 yrs: M: 54 (54.5%), F: 45 (45.5%); 12 yrs: M: 42 (53.8%), F: 36 (46.2%)	1.5 yrs later: 41.8 (10.33); 12 years later: 42.8 (10.1)	Acute or subacute lumbar radicular symptoms	First-time uncomplicated lumbar disc surgery	LBPRS disability subscale
Mohammadi, Hassanreza R; Azimi, Parisa; Benzel, Edward C; Shahzadi, Sohrab; Azhari, Shirzad	The role of stenosis ratio as a predictor of surgical satisfaction in patients with lumbar spinal canal stenosis: a receiver-operator characteristic (ROC) curve analysis.	2016	Iran	Observational	150	M: 34%	62.4 (10.9)	Lumbar spinal canal stenosis	Laminectomy (without fusion)	Neurogenic Claudication Outcome Score
Lee, Byung Ho; Yang, Jae Ho; Lee, Hwan Mo; Park, Jun Young; Park, Sang Eun; Moon, Seong Hwan	Surgical Outcome Predictor in Degenerative Lumbar Spinal Disease Based on Health Related Quality of Life Using Euro-Quality 5 Dimensions Analysis.	2016	korea	Retrospective observational	376	M: 148, F: 228	69 (Range: 51 - 91)	Spinal stenosis Degenerative spondylolisthesis Intervertebral disc herniation Degenerative lumbar kypho-scoliosis	Lumbar fusion surgery	EQ-5D mobility, self-care, usual activities dimensions
Lee, Byung Ho; Park, Jin-Oh; Kim, Hak-Sun; Suk, Kyung-Soo; Lee, Sang-Yoon; Lee, Hwan-Mo; Yang, Jae-Ho; Moon, Seong-Hwan	Spinal sagittal balance status affects postoperative actual falls and quality of life after decompression and fusion in-situ surgery in patients with lumbar spinal stenosis.	2016	Korea	Retrospective observational	147	M: 49, W: 92	SB group: 70.1 (8.8); SI group: 70.9 (6.9)	Spinal stenosis and spinal stenosis with spondylolisthesis	Decompression and fusion in-situ procedure(s)	EQ-5D mobility, self-care and usual activity		Alternate-step test (AST), the six-meterwalk test (SMT), the sit-to-stand test (STS), and the timed up and go test (TUGT).
Prasad, B C M; Ramesh Chandra, V V; Devi, B Vijayalakshmi; Chivukula, Siva Subrahmanyam; Pundarikakshaiah, K	Clinical, radiological, and functional evaluation of surgical treatment in degenerative lumbar canal stenosis.	2016	India	Prospective observational	48	M: 22 (45.83%), F: 26 (54.16%)	45.72 (7.7)	Degenerative Lumbar canal stenosis	Approximately 75% of the patients underwent a decompressive procedure and 25% of the patients needed decompression and fusion with instrumentation	SF-36 PCS		Walking distance
Azimi, Parisa; Azhari, Shirzad; Benzel, Edward C; Khayat Kashany, Hamid; Nayeb Aghaei, Hossein; Mohammadi, Hassan Reza; Ebrahimi, Meysam	Outcomes of Surgery in Patients with Lumbar Spinal Canal Stenosis: Comparison of Three Types of Stenosis on MRI.	2016	Iran	Prospective observational	96	Male: Trefoil: 52.3%, Triangle: 50%, Pin-hole: 50%	58.4 (8.9) Range: 34 - 84	Lumbar canal stenosis, such as neurogenic intermittent claudication and leg pain and/or numbness	Laminectomy without fusion at one to three levels, unilaterally or bilaterally, depending on the degree of stenosis	Swiss Spinal Stenosis Score: Physical functioning domain
Schwaiger, Benedikt J; Behr, Michael; Gersing, Alexandra S; Meyer, Bernhard; Zimmer, Claus; Kirschke, Jan S; Ryang, Yu-Mi; Ringel, Florian	Computed Tomography Findings Associated with Clinical Outcome After Dynamic Posterior Stabilization of the Lumbar Spine.	2016	Germany	Retrospective observational	63	W: 38	66 (11.7)	Symptomatic degenerative instability with or without stenosis, aggressive osteochondrosis, and pseudospondylolisthesis	Posterior Stabilization	SF-36 PCS
Owens, R Kirk 2nd; Djurasovic, Mladen; Onyekwelu, Ikemefuna; Bratcher, Kelly R; McGraw, Katlyn E; Carreon, Leah Y	Outcomes and revision rates in normal, overweight, and obese patients 5 years after lumbar fusion.	2016	US	Case control	82 in each of 3 groups	Male: Normal: 17, Overweight: 37, Obese: 31	Normal: 59.67; Overweight: 61.74; Obese: 59.91	Spondylolisthesis , Scoliosis , Instability , Disc pathology ,Stenosis , Non-union, Adjacent level degeneration , Post-decompression instability	Posterior instrumented lumbar spinal fusion	SF-36 PCS
Stromqvist, Fredrik; Stromqvist, Bjorn; Jonsson, Bo; Karlsson, Magnus K	Gender differences in the surgical treatment of lumbar disc herniation in elderly.	2016	Sweden	Retrospective observational	1250	Male: 53%	M: 70.6 (5.0); F: 71.3 (5.2)	LDH	Open discectomy with or without microscopic assistance	SF-36 PCS and PF, self reported walking distance: 0 - 100m, 101 - 500m, 501 - 1000m, >1000m
Rolving, Nanna; Nielsen, Claus Vinther; Christensen, Finn Bjarke; Holm, Randi; Bunger, Cody Eric; Oestergaard, Lisa Gregersen	Preoperative cognitive-behavioural intervention improves in-hospital mobilisation and analgesic use for lumbar spinal fusion patients.	2016	Denmark	Randomized controlled trial	CBT group: 59, Control group: 31	Male: CBT: 23 (39%), Control: 16 (52%)	CBT: 51.4 (9.2); Control: 47.7 (8.9)	Diagnosis of degenerative disc disease, stenosis or spondylolisthesis grade 1-2	Fusion of maximum three levels			Cumulated Ambulation Score (CAS)
Ebenbichler, Gerold R; Leitgeb, Jurgen; Amtmann, Gabriele; Konig, Franz; Schernthaner, Melanie; Resch, Karl-Ludwig; Kainberger, Franz	Degeneration and Instability and the Relation to Patients' Function Late After Lumbar Disc Surgery: Data from a 12-Year Follow-Up.	2016	austria	Retrospective observational	Xray f/u: 69, Exam f/u: 78	F: Xray f/u: 32	55.7 (9.9)	Lumbar vertebral disc herniation	First time, uncomplicated lumbar disc surgery	Low back pain rating scale
Gautschi, Oliver P; Smoll, Nicolas R; Corniola, Marco V; Joswig, Holger; Schaller, Karl; Hildebrandt, Gerhard; Stienen, Martin N	Sex differences in lumbar degenerative disc disease.	2016	Switzerland	Prospective observational	214	F: 89 (41.6%)	59.2 (15.4)	(1) LDH,(2) LSS and (3)lumbar DDD with or withoutinstability requiring lumbar fusion	Microdiscectomy, decompression, fusion	Roland-Morris Disability Index; SF12 PCS		TUG
Ghogawala, Zoher; Dziura, James; Butler, William E; Dai, Feng; Terrin, Norma; Magge, Subu N; Coumans, Jean-Valery C E; Harrington, J Fred; Amin-Hanjani, Sepideh; Schwartz, J Sanford; Sonntag, Volker K H; Barker, Fred G 2nd; Benzel, Edward C	Laminectomy plus Fusion versus Laminectomy Alone for Lumbar Spondylolisthesis.	2016	US	Randomized controlled trial	Decompression Alone Group: 35, Fusion Group: 31	F: Decompression: 27 (77%), Fusion: 26 (84%)	Decompression: 66.5 (8.0); Fusion: 66.7 (7.2)	Lumbar Spondylolisthesis	Laminectomy plus Fusion versus Laminectomy Alone	Sf-36 PCS and PF
Forsth, Peter; Olafsson, Gylfi; Carlsson, Thomas; Frost, Anders; Borgstrom, Fredrik; Fritzell, Peter; Ohagen, Patrik; Michaelsson, Karl; Sanden, Bengt	A Randomized, Controlled Trial of Fusion Surgery for Lumbar Spinal Stenosis.	2016	sweden	Randomized controlled trial	Enrolled: 247, Fusion: 111, Decompression alone at end of study: 117	F: No spondy, fusion: 19 (41%), No spondy, decompression: 29 (56%), spondy fusion: 51 (76%), spondy decompression: 56 (82%)	No spondy, fusion: 66 (9); No spondy, decompression: 66 (8); Spondy fusion: 68 (7); Spondy decompression: 67 (7); Range: 57 - 75	Lumbar spinal stenosis at one or two adjacent vertebral levels	Decompression surgery plus fusion surgery (fusion group) or decompression surgery alone (decompression-alone group)	ZCQ physical function domain		6MW
Jansen, Tom R; Bornemann, Rahel; Roessler, Philip P; Rommelspacher, Yorck; Strauss, Andreas C; Frey, Sonke P; Sander, Kirsten; Wirtz, Dieter C; Pflugmacher, Robert	Clinical efficacy and safety of a new flexible interbody spacer system.	2016	Germany	Prospective observational	30	Male: 53%	52.8 (11)	DDD of one or two contiguous lumbar level	Minimal-invasive lumbar interbody fusion with flexible interbody spacer system	SF-36 PCS
Djurasovic, Mladen; Rouben, David P; Glassman, Steven D; Casnellie, Michael T; Carreon, Leah Y	Clinical Outcomes of Minimally Invasive Versus Open TLIF: A Propensity-Matched Cohort Study.	2016	US	Retrospective observational	64 in open and MIS cohort	Men: Open: 22, MIS: 31	Open: 54.25 (10.81); MIS: 51.92 (14.15)	Degenerative spondylolisthesis, Disc pathology, Nonunion, Postdecompression	1- to 2-level MIS TLIF vs open cohort at levels between L2-S1	SF-36 PCS
Than, Khoi D; Curran, Jill N; Resnick, Daniel K; Shaffrey, Christopher I; Ghogawala, Zoher; Mummaneni, Praveen V	How to predict return to work after lumbar discectomy: answers from the NeuroPoint-SD registry.	2016	US	Prospective observational	127	F: 72 (48.7%)	Median: 45.0 (IQR: 37.0 - 54.0)	Symptomatic lumbar disc herniation recalcitrant to noninvasive therapies for at least 6 weeks, were eligible	Lumbar discectomy	SF-36 PF
Tschugg, Anja; Michnacs, Felix; Strowitzki, Martin; Meisel, Hans Jorg; Thome, Claudius	A prospective multicenter phase I/II clinical trial to evaluate safety and efficacy of NOVOCART Disc plus autologous disc chondrocyte transplantation in the treatment of nucleotomized and degenerative lumbar disc to avoid secondary disease: study protocol	2016	Austria	Randomized controlled trial - Protocol	120	Protocol	Range: 18 - 60	Lumbar disc herniation	NOVOCART Disc plus autologous disc chondrocyte transplantation in those who qualify for lumbar sequestrectomy	SF-12 PHS	Finger-ground distance, Schober's sign
Daentzer, Dorothea; Hurschler, Christof; Seehaus, Frank; Noll, Christine; Schwarze, Michael	Posterior dynamic stabilization in the lumbar spine - 24 months results of a prospective clinical and radiological study with an interspinous distraction device.	2016	Germany	Prospective,Non-randomized trial	10	M: 3, F: 7	64.4	Spinal canal stenosis with or without disc prolapse, slight degenerative spondylolisthesis and facet joint arthrosis	Posterior dynamic stabilization (PDS) of the lumbar spine with an interspinous distraction device. Eight patients also had decompressive surgery with (n = 3) or without (n = 5) removal of a disc prolapse	Roland-Morris Disability Questionnaire, SF-36 PF
Gadjradj, Pravesh S; van Tulder, Maurits W; Dirven, Clemens M F; Peul, Wilco C; Harhangi, B Sanjay	Clinical outcomes after percutaneous transforaminal endoscopic discectomy for lumbar disc herniation: a prospective case series.	2016	Netherlands	Prospective,Case series	166	M: 85 (51.2%), F: 81 (48.8%)	43.5 (13.5)	LDH with or without concomitant spinal or lateral recess stenosis or sequestration in patients with at least 16 weeks of persistent radicular irritation with or without motor or sensory loss	Percutaneous transforaminal endoscopic discectomy	Quebec back pain disability scale
Stienen, Martin N; Joswig, Holger; Smoll, Nicolas R; Tessitore, Enrico; Schaller, Karl; Hildebrandt, Gerhard; Gautschi, Oliver P	Short- and long-term effects of smoking on pain and health-related quality of life after non-instrumented lumbar spine surgery.	2016	Switzerland	Prospective observational	172	F: Fu smoke: 11 (38%), Fu no smoke: 36 (48%), No fu smoke: 10 (42%), No fu no smoke: 20 (45%); M: 95; F: 77	F/u smoke: 57.2 (13.3); F/u no smoke: 60.7 (15.5); No fu smoke: 47.5 (11.8); No fu no smoke: 62.4 (16.2 )	Symptomatic and radiologically confirmed LDH or lumbar spinal stenosis (LSS)	Non-instrumented spine surgery	SF-12 PCS
Janssens, Lotte; Brumagne, Simon; Claeys, Kurt; Pijnenburg, Madelon; Goossens, Nina; Rummens, Sofie; Depreitere, Bart	Proprioceptive use and sit-to-stand-to-sit after lumbar microdiscectomy: The effect of surgical approach and early physiotherapy.	2016	Belgium	Randomized trial	50	Not reported	Transmuscular: 49 (10); Paramedian: 43 (9); Pt: 46 (11); Usual care: 46 (8)	Single-level (L4-L5 or L5-S1) paramedian disc herniation	Lumbar microdiscectomy			Five sit to stand to sit (STSTS)
Corniola, M-V; Stienen, M N; Joswig, H; Smoll, N R; Schaller, K; Hildebrandt, G; Gautschi, O P	Correlation of pain, functional impairment, and health-related quality of life with radiological grading scales of lumbar degenerative disc disease.	2016	Switzerland	Prospective observational	284	F: 42%	58.5 (15.8)	(1) lumbar disc herniation (LDH), (2) lumbar spinal stenosis (LSS) and (3) lumbar DDD with or without instability	Microdiscectomy, decompression, fusion	Roland-Morris Disability Index, SF-12 PCS		TUG
Gandhoke, Gurpreet S; Shin, Han Moe; Chang, Yue-Fang; Tempel, Zachary; Gerszten, Peter C; Okonkwo, David O; Kanter, Adam S	A Cost-Effectiveness Comparison Between Open Transforaminal and Minimally Invasive Lateral Lumbar Interbody Fusions Using the Incremental Cost-Effectiveness Ratio at 2-Year Follow-up.	2016	US	Cohort study,Economic evaluation	74; TLIF: 45, LLIF: 29	Not reported	57.6 (13.7) Range: 27 - 82	Degenerative spondylosis with low BP and LP	Single-level TLIF vs single-level stand-alone LLIF	SF-36 PCS
Adogwa, Owoicho; Elsamadicy, Aladine A; Han, Jing L; Cheng, Joseph; Karikari, Isaac; Bagley, Carlos A	Do measures of surgical effectiveness at 1 year after lumbar spine surgery accurately predict 2-year outcomes?.	2016	US	Prospective observational	969; ALIF: 300, TLIF: 606, LLIF: 63	M: 38.75%, F: 61.25%	All groups: 52.35 (12.19); ALIF: 47.92 (11.33); TLIF: 52.14 (12.50); LLIF: 56.48 (12.51)	Degenerative disc disease or Grade I spondylolisthesis	Lumbar spinal fusion	SF-36 PCS
Hartmann, Sebastian; Hegewald, Aldemar Andres; Tschugg, Anja; Neururer, Sabrina; Abenhardt, Michael; Thome, Claudius	Analysis of a performance-based functional test in comparison with the visual analog scale for postoperative outcome assessment after lumbar spondylodesis.	2016	Germany	Prospective observational	38	F:M ratio: 28:10	59 (9)	Degenerative lumbar disease	Monosegmental or bisegmental transpedicular spondylodesis combined with transforaminal lumbar interbody fusion (TLIF)			TUG
Kimura, Hiroaki; Fujibayashi, Shunsuke; Otsuki, Bungo; Takahashi, Yoshimitsu; Nakayama, Takeo; Matsuda, Shuichi	Effects of Lumbar Stiffness After Lumbar Fusion Surgery on Activities of Daily Living.	2016	Japan	Retrospective observational	93	Group 1: M: 16, F: 9; Group 2: M: 12, F: 13; Group 3: M: 8, F: 9; Group 4: M: 4, F: 9; Group 5: M: 4, F: 9	69 (Range: 51 - 79)	Degenerative lumbar disease	Lumbar decompression surgery (0-level), or lumbar fusion surgery at 1 to 4 levels	Newly developed questionnaire about the effects of lumbar stiffness after surgery on their ADL, SF-36 PF and PCS
Neuman, Brian J; Baldus, Christine; Zebala, Lukas P; Kelly, Michael P; Shaffrey, Christopher; Edwards, Charles 2nd; Koski, Tyler; Schwab, Frank; Glassman, Steven; Parent, Stefan; Lewis, Stephen; Lenke, Lawrence G; Buchowski, Jacob M; Smith, Justin S; Crawford, Charles H 3rd; Kim, Han Jo; Lafage, Virginia; Lurie, Jon; Carreon, Leah; Bridwell, Keith H	Patient Factors That Influence Decision Making: Randomization Versus Observational Nonoperative Versus Observational Operative Treatment for Adult Symptomatic Lumbar Scoliosis.	2016	US	Randomized controlled trial and Observational components	Surgery cohort: 113	Sugical cohort unclear	58.8 (8.6)	Adult symptomatic lumbar scoliosis	2 levels instrumented arthrodesis with decompression and if necessary correction of spinal deformity	SRS-22 function, SF-12 PCS		Functional Treadmill Test
Archer, Kristin R; Devin, Clinton J; Vanston, Susan W; Koyama, Tatsuki; Phillips, Sharon E; Mathis, Shannon L; George, Steven Z; McGirt, Matthew J; Spengler, Dan M; Aaronson, Oran S; Cheng, Joseph S; Wegener, Stephen T	Cognitive-Behavioral-Based Physical Therapy for Patients With Chronic Pain Undergoing Lumbar Spine Surgery: A Randomized Controlled Trial.	2016	US	Randomized controlled trial	86	F: 48 (55.8%)	21+; 57.6 (12.2)	Lumbar degenerative condition (spinal stenosis, spondylosis with or without myelopathy, and degenerative spondylolisthesis)	Laminectomy with or without arthrodesis	SF-12 PCS		5-Chair Stand test (5x sit to stand), TUG, 10m walk at usual/comfortable speed
Stromqvist, Fredrik; Stromqvist, Bjorn; Jonsson, Bo; Karlsson, Magnus K	Gender differences in patients scheduled for lumbar disc herniation surgery: a National Register Study including 15,631 operations.	2016	Sweden	Retrospective observational	15631	M: 56%, W: 44%	M: 44 (13); W: 45 (13)	LDH	Planned for LDH surgery	Self estimated walking distance: <100m; 100 - <500m; 500 - <1000m, >1000m; SF-36 PF and PCS
Kim, Byungho J; Ahn, Junghoon; Cho, Heecheol; Kim, Dongyun; Kim, Taeyeong; Yoon, Bumchul	Early individualised manipulative rehabilitation following lumbar open laser microdiscectomy improves early post-operative functional disability: A randomized, controlled pilot study.	2016	korea	Randomized controlled trial	21	M: Rehab: 5 (36%), Control: 5 (71%); F: Rehab: 9 (64%), Control: 2 (29%)	Rehab: 45.7 (12.4); Control: 54.9 (6.7)	Lumbar disc prolapse	Open laser microdiscectomy	Roland-Morris disability questionnaire, SF-36 PCS
Hartjen, Charles A; Resnick, Daniel K; Hsu, Ken Y; Zucherman, James F; Hsu, Emily H; Skidmore, Grant A	Two-Year Evaluation of the X-STOP Interspinous Spacer in Different Primary Patient Populations With Neurogenic Intermittent Claudication Because of Lumbar Spinal Stenosis	2016	US	Prospective observational	55 enrolled, 44 completed	M: CAP: 61.9%; F: COS: 53.8%	Overalll: 69; CAP: 69.8; COS: 66.2	Neurogenic intermittent claudication because of lumbar spinal stenosis	X-stop interspinous spacer	ZCQ- PF domain SF-36 PCS and PF domain
Owens, R Kirk 2nd; Djurasovic, Mladen; Crawford, Charles H 3rd; Glassman, Steven D; Dimar, John R 2nd; Carreon, Leah Y	Impact of Surgical Approach on Clinical Outcomes in the Treatment of Lumbar Pseudarthrosis.	2016	US	Retrospective observational	134	M: 65, F: 69	50.37	Nonunion following lumbar fusion	60 patients underwent instrumented posterolateral fusion (PSF), 18 patients underwent PSF with TLIF, 32 patients underwent AP spinal fusion, and 24 patients underwent ALIF	SF-36 PCS
Kapetanakis, Stylianos; Giovannopoulou, Eirini; Thomaidis, Triphonas; Charitoudis, George; Pavlidis, Pavlos; Kazakos, Konstantinos	Transforaminal Percutaneous Endoscopic Discectomy in Parkinson Disease: Preliminary Results and Short Review of the Literature.	2016	greece	Prospective observational	15	M: 8 (53.3%), F: 7 (46.7%)	61.27 (6.0)	PD and lumbar disc hernia were enrolled in the study and scheduled to undergo TPED	Transforaminal percutaneous endoscopic discectomy	SF-36 PF domain
Kim, Do-Keun; Lim, Hyunkeun; Rim, Dae Cheol; Oh, Chang Hyun	Clinical and Radiological Comparison of Semirigid (WavefleX) and Rigid System for the Lumbar Spine	2016	Korea	Retrospective observational	40 (20 in each group)	M: SR: 45%, RR: 40%	SR group: 66.6 (13.2); RR group: 64.6 (12.7); Range: 51.9 - 79.8	Lumbar disc disease and/or spinal stenosis	Single-level posterior lumbar interbody fusion at the level of L4/L5	Prolo functional scale
Mobbs, Ralph J; Phan, Kevin; Maharaj, Monish; Rao, Prashanth J	Physical Activity Measured with Accelerometer and Self-Rated Disability in Lumbar Spine Surgery: A Prospective Study.	2016	Australia	Prospective observational	28	Men: 17 (60.7%)	42.60 (10.34)	Low back pain, radiculopathy, and claudication	Anterior lumbar interbody fusion (ALIF), laminectomy, diskectomy, and posterior lumbar interbody fusion	SF-12 PCS			Daily activity-steps, distance and calories burned per day (last not PF)
Wankhade, Ujjwal Gowardhan; Umashankar, Mahesh Kotehal; Reddy, B S Jayakrishna	Functional Outcome of Lumbar Discectomy by Fenestration Technique in Lumbar Disc Prolapse - Return to Work and Relief of Pain.	2016	India	Prospective observational	50	Male: 28 (56%)	37.96 (Range: 24 - 60)	Prolapsed lumbar intervertebral disc	Standard procedure of Fenestration technique	Back Pain Functional Score, Prolo functional scale
Postacchini, Franco; Postacchini, Roberto; Menchetti, Pier Paolo Maria; Sessa, Pasquale; Paolino, Michela; Cinotti, Gianluca	Lumbar Interspinous Process Fixation and Fusion with Stand-Alone Interlaminar Lumbar Instrumented Fusion Implant in Patients with Degenerative Spondylolisthesis Undergoing Decompression for Spinal Stenosis.	2016	Italy	Observational	25	M: 8, W: 17	64.8 (Range: 53 - 74)	Lumbar stenosis and chronic radicular pain	Interspinous/interlamina lumbar instrumented fusion with decompression at L4-5 or L3-L4	SF-36 PF
Minamide, Akihito; Yoshida, Munehito; Yamada, Hiroshi; Nakagawa, Yukihiro; Hashizume, Hiroshi; Iwasaki, Hiroshi; Tsutsui, Shunji	Clinical outcomes after microendoscopic laminotomy for lumbar spinal stenosis: a 5-year follow-up study.	2015	Japan	Prospective observational	159	M: 79, W: 80	68.0 (9.7) Range: 46 - 85	Lumbar spinal stenosis (LSS) with and without degenerative spondylolisthesis (DS)	Microendoscopic laminotomy	Roland Morris disability questionnaire, SF-36 PF domain
Kerr, Dana; Zhao, Wenyan; Lurie, Jon D	What Are Long-term Predictors of Outcomes for Lumbar Disc Herniation? A Randomized and Observational Study.	2015	US	Randomized controlled trial and Observational components	803	F: 346 (43%)	40.7 (10.8)	Lumbar disc herniation	Standard open discectomy	SF-36 physical function
Kim, Ho-Joong; Park, Jae-Young; Kang, Kyoung-Tak; Chang, Bong-Soon; Lee, Choon-Ki; Yeom, Jin S	Factors influencing the surgical decision for the treatment of degenerative lumbar stenosis in a preference-based shared decision-making process.	2015	korea	Prospective observational	Surgery cohort: 170	M: 66 (39%), F: 104 (61%)	65.9 (11.4)	Neurogenic claudication caused by degenerative LSS	Unclear	SF-36 PF domain and PCS
Greenwood, James; McGregor, Alison; Jones, Fiona; Hurley, Michael	Evaluating rehabilitation following lumbar fusion surgery (REFS): study protocol for a randomised controlled trial	2015	UK	Prospective,Protocol	Planned: 50	Protocol	Range: 18 - 75	Excluded if SC involvement, infection, component failure or loosening, revision fusion, lower limb joint pain that interferes with assessment or the ability to exercise; Are unable to walk further than 20 m; Have severe, poorly controlled psychological or physical comorbidity	Lumbar spinal fusion			Aggregated functional performance test (AFPT) - aggregated time (in seconds) for the subject to sit-to-stand, walk 50 yards, and make a stair ascent/descent
Azarhomayoun, Amir; Chou, Roger; Shirdel, Saeedeh; Lakeh, Maziar Moradi; Vaccaro, Alexander R; Rahimi-Movaghar, Vafa	Sequestrectomy Versus Conventional Microdiscectomy for the Treatment of a Lumbar Disc Herniation: A Systematic Review.	2015	Iran	Systematic review	190	Not reported	>18	1-level LDH	Open sequestrectomy versus microdiscectomy	SF-36 PF, FFbH
Lee, Jin Kyu; Kim, Chul Woong; Kang, Chang-Nam	Long-term outcomes of long level posterolateral fusion in lumbar degenerative disease: comparison of long level fusion versus short level fusion: a case control study.	2015	Korea	Retrospective observational	Group 1: 182	M: 67, F: 115	61.8 (Range: 46 - 72)	Degenerative spinal stenosis and degenerative spondylolisthesis with spinal stenosis	1-segment or 2-segment instrumented lumbar posterolateral fusion			Katz ADL index
Chotai, Silky; Parker, Scott L; Sivaganesan, Ahilan; Sielatycki, J Alex; Asher, Anthony L; McGirt, Matthew J; Devin, Clinton J	Effect of complications within 90 days on patient-reported outcomes 3 months and 12 months following elective surgery for lumbar degenerative disease.	2015	US	Prospective observational	906	M: 443, F: 463	59 (14)	Degenerative spine pathology	Fifteen percent of patients (n = 139) underwent microdiscectomy, 28% (n = 255) underwent laminectomy alone, and 57% (n = 512) underwent laminectomy and fusion	SF-12 PCS
Marchand, Andree-Anne; Suitner, Margaux; O'Shaughnessy, Julie; Chatillon, Claude-Edouard; Cantin, Vincent; Descarreaux, Martin	Effects of a prehabilitation program on patients' recovery following spinal stenosis surgery: study protocol for a randomized controlled trial.	2015	Canada	Randomized controlled trial - Protocol	40	Protocol	Over 18	Degenerative LSS affecting one or multiple vertebral levels	Awaiting LSS surgery (minimally invasive or open approach)		Strength of knee extensor muscles and lumbar flexor and extensor muscles (isokinetic device), lumbar AROM	Modified version of the Sorenson test using an inclined bench, exercise treadmill examination (time to first sxs, total amb time at 1.2 mph, 4deg incline). estimated maximal aerobic capacity
Baioni, Andrea; Di Silvestre, Mario; Greggi, Tiziana; Vommaro, Francesco; Lolli, Francesco; Scarale, Antonio	Does hybrid fixation prevent junctional disease after posterior fusion for degenerative lumbar disorders? A minimum 5-year follow-up study.	2015	Italy	Retrospective observational	30	M: 12 (40%), W: 18 (60%)	47.8 (Range: 35 - 60)	Lumbar stenosis with instability, degenerative spondylolisthesis Meyerding grade I, degenerative disc disease of one or more adjacent levels in six cases and mild lumbar degenerative scoliosis	Posterior lumbar instrumentation using hybrid fixation	Roland and Morris disability questionnaire
Louw, Adriaan; Schmidt, Stephen G; Louw, Colleen; Puentedura, Emilio J	Moving without moving: immediate management following lumbar spine surgery using a graded motor imagery approach: a case report.	2015	US	Case study	1	F	56	LBP and radiculopathy	L5/S1 laminectomy and discectomy		Active trunk forward flexion, was measured from the longest finger on the dominant hand to the floor
Louw, Adriaan; Puentedura, Emilio J; Diener, Ina; Peoples, Randal R	Preoperative therapeutic neuroscience education for lumbar radiculopathy: a single-case fMRI report.	2015	US	Case study	1	F	30	Marked herniated L5/S1 disk; Central and left towards the nerve root	Lumbar surgery for radiculopathy		Lumbar flexion (distance from distal crease of the dominant wrist to the floor)
Giorgi, H; Prebet, R; Delhaye, M; Aurouer, N; Mangione, P; Blondel, B; Tropiano, P; Fuentes, S; Parent, H-F; French Society of Spine Surgery (SFCR)	Minimally invasive posterior transforaminal lumbar interbody fusion: One-year postoperative morbidity, clinical and radiological results of a prospective multicenter study of 182 cases.	2015	France	Prospective observational	182	M: 86, W: 96	58.9 (13.9)	Degenerative or stenotic spondylolisthesis, recurrent disc herniation, degenerative discopathy, foraminal stenosis or extraforaminal disc herniation	Minimally invasive posterior transforaminal lumbar interbody fusion	SF-12 PCS
Leven, Dante; Passias, Peter G; Errico, Thomas J; Lafage, Virginie; Bianco, Kristina; Lee, Alexandra; Lurie, Jon D; Tosteson, Tor D; Zhao, Wenyan; Spratt, Kevin F; Morgan, Tamara S; Gerling, Michael C	Risk Factors for Reoperation in Patients Treated Surgically for Intervertebral Disc Herniation: A Subanalysis of Eight-Year SPORT Data.	2015	US	Randomized controlled trial and Observational components	Reoperation: 118, No Reoperation: 685	F: Reoperation: 57 (48%), No reoperation: 289 (42%)	Reoperation: 38.4 (9.9); No reoperation: 41.1 (10.9)	Intervertebral Disc Herniation	Standard open discectomy with examination and decompression of the involved nerve root	SF-36 PF
Gautschi, Oliver P; Corniola, Marco V; Joswig, Holger; Smoll, Nicolas R; Chau, Ivan; Jucker, Dario; Stienen, Martin N	The timed up and go test for lumbar degenerative disc disease.	2015	Switzerland	Prospective observational	9 from prospective cohort; from unselected cohort: 30	Prospective cohort: M: 5, W: 4; Unselected cohort: M: 17, W: 13	Prospective cohort: 55.5 (Range: 29 - 80)	Prospective cohort: lumbar spinal stenosis (LSS), three had lumbar disc herniation (LDH), and two had lumbar DDD with instability that required spinal fusion; From unselected cohort: Sixteen patients were operated on for LDH, 11 for LSS, and three underwent fusion surgery	Discectomy, fusion, decompression	SF-12 PCS, Roland Morris Disability Questionnaire		TUG
Stienen, Martin N; Smoll, Nicolas R; Tessitore, Enrico; Schaller, Karl; Hildebrandt, Gerhard; Gautschi, Oliver P	Surgical Resident Education in Noninstrumented Lumbar Spine Surgery: A Prospective Observational Study with a 4.5-Year Follow-Up.	2015	Switzerland	Prospective observational	Operated on by residents: 30, Operated on by board-certified faculty neurosurgeons: 74	F: Teaching: 23 (40%), Nonteaching: 54 (47%)	Teaching: 53.5 (16.5); Nonteaching: 61.3 (14.3)	Lumbar disc herniation (LDH) or lumbar spinal stenosis (LSS)	Microscopic decompression	Roland Morris Disability Questionnaire, SF12 PCS
Overdevest, Gijsbert; Vleggeert-Lankamp, Carmen; Jacobs, Wilco; Thome, Claudius; Gunzburg, Robert; Peul, Wilco	Effectiveness of posterior decompression techniques compared with conventional laminectomy for lumbar stenosis.	2015	Netherlands	Systematic review	Thome: 1: 37, 2: 39, 3: 34	Thome: 1: M: 20, F: 20; 2: M: 15, F: 25; 3: M: 18, F: 22	Thome: 1: 70 (7); 2: 67 (9); 3: 69 (10)	Thome: Neurogenic claudication with or without radiculopathy	Thome: laminotomy and conventional laminectomy	Thome: RMDQ
Hikata, Tomohiro; Watanabe, Kota; Fujita, Nobuyuki; Iwanami, Akio; Hosogane, Naobumi; Ishii, Ken; Nakamura, Masaya; Toyama, Yoshiaki; Matsumoto, Morio	Impact of sagittal spinopelvic alignment on clinical outcomes after decompression surgery for lumbar spinal canal stenosis without coronal imbalance.	2015	Japan	Retrospective observational	109	M: 65, W: 44	70.7 (Range: 42 - 89)	Had complained of leg pain, leg numbness, and neurological claudication - lumbar canal stenosis	Elective lumbar spinous process-splitting laminectomy	Roland-Morris Disability Questionnaire; JOABPEQ lumbar function, walking ability subscales
den Boogert, Hugo F; Keers, Joost C; Marinus Oterdoom, D L; Kuijlen, Jos M A	Bilateral versus unilateral interlaminar approach for bilateral decompression in patients with single-level degenerative lumbar spinal stenosis: a multicenter retrospective study of 175 patients on postoperative pain, functional disability, and patient satisfaction	2015	Netherlands	Retrospective observational	175	M: Bilateral: 45.6%, Unilateral: 46.7%	68 (10)	Radiological evidence of stenosis	Single-level bilateral decompressive surgery using either the bilateral or unilateral interlaminar approach	Roland Morris Disability Questionnaire, SF-20 PF
Kanaan, Saddam F; Arnold, Paul M; Burton, Douglas C; Yeh, Hung-Wen; Loyd, Lindsay; Sharma, Neena K	Investigating and predicting early lumbar spine surgery outcomes.	2015	US	Prospective observational	46	F: 56.5%	59.20 (12.46)	Disc disorders, Stenosis, Spondylolisthesis	Diskectomy, laminectomy, or fusion	Roland-Morris Questionnaire, SF-36 PCS
Ozkara, Gulsah Ogutluler; Ozgen, Merih; Ozkara, Emre; Armagan, Onur; Arslantas, Ali; Atasoy, Metin Ant	Effectiveness of physical therapy and rehabilitation programs starting immediately after lumbar disc surgery	2015	Turkey	Randomized controlled trial	30, 15 in each group	F: Treatment: 9 (60%), Control: 8 (53.3%)	Range: 18 - 60	Unilateral lumbar disc herniation	Microdiscectomy	SF-36 PF
Falavigna, Asdrubal; Righesso, Orlando; Teles, Alisson Roberto; Conzati, Lucas Piccoli; Bossardi, Julia Bertholdo; da Silva, Pedro Guarise; Cheng, Joseph S	Responsiveness of depression and its influence on surgical outcomes of lumbar degenerative diseases.	2015	Brazil	Prospective observational	91	F: 55 (60.4%)	50.4 (12.9)	Lumbar degenerative disease associated with axial and radicular pain , lumbar spine degenerative disease	Discectomy, laminectomy with or without fusion	SF-36 "functional capacity" and "physical aspects"
Mannion, Anne F; Fekete, Tamas F; Wertli, Maria M; Mattle, Michele; Nauer, Selina; Kleinstuck, Frank S; Jeszenszky, Dezso; Haschtmann, Daniel; Becker, Hans-Jurgen; Porchet, Francois; Lumbar Spinal Stenosis Outcome Study (LSOS) Group	Could less be more when assessing patient-rated outcome in spinal stenosis?.	2015	Switzerland	Observational	91	Male: 53%	73 (8)	Central spinal stenosis - uni-/ bilateral neurogenic claudication; Verified diagnosis of spinal stenosis upon imaging	Simple decompression (71%) or decompression with instrumented fusion (29%)	Roland Morris Disability Questionnaire, Swiss Spinal Stenosis Measure physical function domain
Toosizadeh, Nima; Yen, Tzu Chuan; Howe, Carol; Dohm, Michael; Mohler, Jane; Najafi, Bijan	Gait behaviors as an objective surgical outcome in low back disorders: A systematic review.	2015	US	Systematic review	Adachi: 33; Engsberg: 20	Not reported	Adachi: 68.8 Range: 45 - 83; Engsberg: 49 (10)	Adachi: Stenosis; Engsberg: Scoliosis at lumbar spine	Adachi: laminoplasty; Engsberg: Fusion			Adachi: Time to first symptoms such as leg or back pain, generalized fatigue, etc at predefined speed of 0.54 m/s or participant's preferred speed on a treadmill. Total ambulation time at 0.54 m/s or preferred speed Time to severe. symptoms (level of discomfort that make patient stop walking) at predefined speed of 0.54 m/s or participant's preferred speed on a treadmill. Engsberg: walking time o…
Bayerl, Simon Heinrich; Pohlmann, Florian; Finger, Tobias; Onken, Julia; Franke, Jorg; Czabanka, Marcus; Woitzik, Johannes; Vajkoczy, Peter	The Sagittal Balance Does not Influence the 1 Year Clinical Outcome of Patients With Lumbar Spinal Stenosis Without Obvious Instability After Microsurgical Decompression.	2015	Germany	Retrospective observational	100	M: 55, F: 45	72 (Range: 45 - 90)	Single- or multilevel lumbar spinal stenosis (1-3 levels)	Microsurgical decompression	Roland and Morris disability questionnaire; SF-36 PCS
Delitto, Anthony; Piva, Sara R; Moore, Charity G; Fritz, Julie M; Wisniewski, Stephen R; Josbeno, Deborah A; Fye, Mark; Welch, William C	Surgery versus nonsurgical treatment of lumbar spinal stenosis: a randomized trial.	2015	US	Randomized controlled trial	Surgery: 87, Completed f/u: 74	Men: 44 (51%)	66.6 (10.5)	LSS	Surgical decompression. No patients had spinal fusion	SF-36 PF
Machado, Gustavo C; Ferreira, Paulo H; Harris, Ian A; Pinheiro, Marina B; Koes, Bart W; van Tulder, Maurits; Rzewuska, Magdalena; Maher, Chris G; Ferreira, Manuela L	Effectiveness of surgery for lumbar spinal stenosis: a systematic review and meta-analysis.	2015	Australia	Systematic review	Hallet: 44; Thome: 120, Stromqvist:100	Not reported	Hallet: 57 (Range: 34 - 75); Thome: 68 (9); Stromqvist: 69 (Range: 49 - 89)	Lumbar spinal stenosis, despite its anatomical classification (central, foraminal or lateral) with spondylolisthesis of grade 1	Hallet: decompression with or without instrumented posterolateral fusion with or without transforaminal interbody fusion; Thome: bilateral, unilateral laminotomy, laminectomy; Stromqvist: laminectomy/laminotomy vs xstop	Hallet: RMDQ; Thome: RMDQ; Stromqvist: Zurich Claudication Questionnaire - physical function domain
Khajavi, Kaveh; Shen, Alessandria; Lagina, Madeline; Hutchison, Anthony	Comparison of clinical outcomes following minimally invasive lateral interbody fusion stratified by preoperative diagnosis.	2015	US	Retrospective observational	160 total	F: 66%	61	DDD, degenerative spondylolisthesis, adjacent segment disease, post laminectomy syndrome	Mini-open lateral transpsoas approach (XLIF)	SF-36 PCS
Khajavi, Kaveh; Shen, Alessandria; Hutchison, Anthony	Substantial clinical benefit of minimally invasive lateral interbody fusion for degenerative spondylolisthesis.	2015	US	Retrospective observational	60	F: 75%	64.5 (8.3)	Grade I or II degenerative sponylolisthesis	One- or two-level MIS lateral approach for anterior lumbar interbody fusion	SF-36 PCS
Stief, Felix; Meurer, Andrea; Wienand, Johanna; Rauschmann, Michael; Rickert, Marcus	Has a Mono- or Bisegmental Lumbar Spinal Fusion Surgery an Influence on Self-Assessed Quality of Life, Trunk Range of Motion, and Gait Performance?.	2015	Germany	Prospective observational	26	M:13, F: 13	59.3 (10.1)	Symptomatic lumbar degenerative disease	Mono- or bisegmental spinal fusion surgery		Fingertip floor distance was measured from the tips of the middle fingers while the subject was bending maximally forward (feet together and knees straight).	Modified Bruce protocol
Ulrich, Nils H; Kleinstuck, Frank; Woernle, Christoph M; Antoniadis, Alexander; Winklhofer, Sebastian; Burgstaller, Jakob M; Farshad, Mazda; Oberle, Joachim; Porchet, Francois; Min, Kan; LumbSten Research Collaboration	Clinical outcome in lumbar decompression surgery for spinal canal stenosis in the aged population: a prospective Swiss multicenter cohort study.	2015	Switzerland	Prospective observational	37	F: 17	82.5 (2.5)	LSS with neurogenic claudication	Standard open posterior lumbar laminectomy or laminotomy at the affected level or levels without instrumentation	Spinal Stenosis Measure physical function domain; Roland and Morris Disability Questionnaire, EQ-5D 3L mobility, self care and usual activity scales.
Asher, Rachel; Mason, Ashley E; Weiner, Joseph; Fessler, Richard G	The relationship between preoperative general mental health and postoperative quality of life in minimally invasive lumbar spine surgery.	2015	US	Retrospective observational	83	F: 42 (51%)	60.7 (13.7) Range: 29 - 82	Disc pathology, spondylolisthesis, stenosis	Fusions, decompression, discectomy all single level	SF-36 PCS
Miyashita, Tomohiro; Ataka, Hiromi; Kato, Kei; Tanno, Takaaki	Good clinical outcomes and fusion rate of facet fusion with a percutaneous pedicle screw system for degenerative lumbar spondylolisthesis: minimally invasive evolution of posterolateral fusion.	2015	Japan	Retrospective observational	Facet fusion: 88; Control: 21	FF: M: 33, F: 55; Control: M: 5, F: 16	FF: 68.4 (Range: 49 - 91); Control: 63.5 (Range: 38 - 85)	Single level Degenerative Lumbar Spondylolisthesis for both	Facet fusion or conventional PLF(control)	Roland-Morris Disability Questionnaire; JOABPEQ walking ability and lumbar function
Chen, Chen-Yin; Chang, Chia-Wei; Lee, Shih-Tseng; Chen, Yung-Cheng; Tang, Simon Fuk-Tan; Cheng, Chih-Hsiu; Lin, Yang-Hua	Is rehabilitation intervention during hospitalization enough for functional improvements in patients undergoing lumbar decompression surgery? A prospective randomized controlled study.	2015	Taiwan	Prospective	PG: 29, CG: 31	PG: M: 16, F: 13; CG: M: 14, F: 17	PG: 51.8 (11.6); CG: 52.1 (9.9)	Spinal stenosis due to degenerative disc disease with or without leg pain	Open or microscopic lumbar decompression surgery at the affected spinal location	Roland-Morris Disability Questionnaire, SF-12 PCS		Timed 15-m walk, 5 sit-to-stands, forward reaching, and 1 minute of going up and down stairs.
Ganiyu, Sokunbi Oluwaleke; Gujba, Kachalla Fatimah	Effects of acupuncture, core-stability exercises, and treadmill walking exercises in treating a patient with postsurgical lumbar disc herniation: a clinical case report.	2015	Nigeria	Case study	1	F	34	Disk herniation in the right L4-5 region	Decompressive laminectomy		Modified Schober's test
Wang, Ting-Yun; Pao, Jwo-Luen; Yang, Rong-Sen; Jang, Jyh-Shing Roger; Hsu, Wei-Li	The adaptive changes in muscle coordination following lumbar spinal fusion.	2015	Taiwan	Prospective observational	19	M: 10, W: 9	61 (12)	LBP caused by degenerative spondylolisthesis or degenerative disc disease	Minimally invasive transforaminal lumbar interbody fusion at levels ranging from L2-S1		SLR; back muscle strength	Forward reaching from standing position
Lurie, Jon D; Tosteson, Tor D; Tosteson, Anna; Abdu, William A; Zhao, Wenyan; Morgan, Tamara S; Weinstein, James N	Long-term outcomes of lumbar spinal stenosis: eight-year results of the Spine Patient Outcomes Research Trial (SPORT).	2015	US	Randomized controlled trial and Observational components	Surgical cohort: 422	F: 162 (38%)	63.9 (12.1)	Neurogenic claudication and/or radicular leg symptom. Patients with degenerative spondylolisthesis were evaluated in a separate cohort	Bilateral single-level fusion (autogenous iliac crest bone grafting with or without posterior pedicle screw instrumentation)	SF-36 PF domain
Adogwa, Owoicho; Carr, Kevin; Thompson, Paul; Hoang, Kimberly; Darlington, Timothy; Perez, Edgar; Fatemi, Parastou; Gottfried, Oren; Cheng, Joseph; Isaacs, Robert E	A prospective, multi-institutional comparative effectiveness study of lumbar spine surgery in morbidly obese patients: does minimally invasive transforaminal lumbar interbody fusion result in superior outcomes?.	2015	US	Observational	148; MIS-TLIF: 40, Open-TLIF: 108	M: Combined cohort: 45.27%; M: 67, F: 81	56.25 (10.91)	Low back pain and/or radiculopathy and DDD or Grade I spondylolithesis with central or foraminal stenosis	Lumbar spinal fusion (e.g., pedicle screw fixation, TLIF, or extreme lateral interbody fusion, anterior lumbar interbody fusion)	SF-36 PCS
Kanaan, Saddam F; Waitman, Lemuel R; Yeh, Hung-Wen; Arnold, Paul M; Burton, Douglas C; Sharma, Neena K	Structural equation model analysis of the length-of-hospital stay after lumbar spine surgery.	2015	US	Retrospective observational	593	M: 52.3%, F: 47.7%	61.97 (14.49)	Excluded for patients with a history of neoplasm, intraspinal abscess, spinal deformity (i.e., scoliosis and kyphoscoliosis), spine fractures, vertebroplasty, osteomyelitis, and cauda equina syndrome	Laminotomy, laminectomy, or fusion	Previous level of function was determined based on the level of assistance needed in mobility and activities of daily living as reported by the patient (fully independent, independent in community with limitation, and independent at household level with or without assistance)		Functional Independence Measure: bed mobility and transfer
Lee, Sang Heon; Derby, Richard; Sul, Donggeun; Hong, Young Ki; Ha, Kang Wook; Suh, Dongwon; Lee, Sang Hoon; Yoon, Hyung Suk; Yoo, Seung Han; Lee, Seok Jun; Park, Hyeun Jun; Jung, Yong Jin; Lee, Jeong Eun; Kim, Nack Hwan	Effectiveness of a new navigable percutaneous disc decompression device (L'DISQ) in patients with lumbar discogenic pain.	2015	korea	Prospective observational	20	M: 14 (70%), F: 6	41.2 (11.0) Range: 20 - 61	Lumbar disc herniation	Percutaneous Disc Decompression Device (L'DISQ)	Roland Morris Disability Questionnaire
Gilmore, S J; McClelland, J A; Davidson, M	Physiotherapeutic interventions before and after surgery for degenerative lumbar conditions: a systematic review.	2015	Australia	Systematic review	Nielsen: 60, Scrimshaw and Mayer: 81	F: Nielsen: Int: 61%, Con: 59%; Scrimshaw and Mayer: Int: 43%, Con: 33%	>18; Nielsen: Int: 48, Con: 52 ; Scrimshaw and Mayer: Int: 55 Con: 59	Nielsen: Degenerative disc disease (Low back and radiating pain; Scrimshaw and Mayer: Lumbar degenerative disease)	Nielsen: Fusion, decompression, disc replacement; Maximum two level; Scrimshaw and Mayer:Discectomy, laminectomy, fusion	Nielsen: Roland Morris Disability Questionnaire; Scrimshaw and Mayer: Quebec Back Pain Disability Questionnaire.		Nielsen: TUG, Sit to stand
Verla, Terence; Adogwa, Owoicho; Fatemi, Parastou; Martin, Joel R; Gottfried, Oren N; Cheng, Joseph; Isaacs, Robert E	Clinical implication of complications on patient perceived health status following spinal fusion surgery.	2015	US	Retrospective observational	1498	Male: 43.43%	Complications: 60.48 (12.17); No complications: 55.18 (13.74)	Degenerative disc disease, or Grade I spondylolisthesis with central or foraminal stenosis	Fusion (ALIF, TLIF, XLIF, PSF) at 1-4 levels, no further indication of which levels	SF-36 PCS
Sivaraman, A; Altaf, Farhaan; Jalgaonkar, Azal; Kakkar, Rahul; Sirigiri, P B R; Howieson, A; Crawford, Robert J	Prospective Study of Posterior Lumbar Interbody Fusion With Either Interbody Graft or Interbody Cage in the Treatment of Degenerative Spondylolisthesis.	2015	UK	Prospective observational	59	M: 34, F: 25	66	Degenerative spondylolisthesis	Posterior Lumbar Interbody Fusion With Either Interbody Graft or Interbody Cage	SF-12 PCS
Kotwal, Suhel; Kawaguchi, Satoshi; Lebl, Darren; Hughes, Alexander; Huang, Russel; Sama, Andrew; Cammisa, Frank; Girardi, Federico	Minimally Invasive Lateral Lumbar Interbody Fusion: Clinical and Radiographic Outcome at a Minimum 2-year Follow-up.	2015	US	Retrospective,Case series	118	M: 48, F: 70	62.1 (Range: 30 - 82)	Neurological claudication with deformity or instability; Axial back pain due to de novo scoliosis; Spondylolisthesis; Junctional disk degeneration	Minimally invasive lateral lumbar interbody fusion	SF-12 PCS
Jeong, Se Ho; Kim, Hyeun Sung; Kim, Seok Won	Mini-open PLIF for Moderate to High Grade Spondylolisthesis: Technique to Achieve Spontaneous Reduction.	2015	Korea	Retrospective observational	40	Not reported	59.4 (Range: 29 - 68)	Spondylolisthesis	Mini-open posterior lumbar interbody fusion	Low back outcome scale of Greenough and Fraser
Park, Won Hah; Lee, Chong Suh; Kang, Kyung Chung; Seo, Yong Gon	Characteristics of Back Muscle Strength in Patients with Scheduled for Lumbar Fusion Surgery due to Symptomatic Lumbar Degenerative Diseases.	2014	Korea	Observational	316	F: 227	64 (Range: 40 - 79)	Lumbar spinal instability, neurogenic claudication, severe radicular pain, and progressive objective neurological deficit	Posterior lumbar interbody fusion		Each test included measurement of the maximal voluntary isometric strength of the lumbar extensor muscles at seven angular positions (0°, 12°, 24°, 36°, 48°, 60°, and 72°) of lumbar flexion
Archer, Kristin R; Coronado, Rogelio A; Haug, Christine M; Vanston, Susan W; Devin, Clinton J; Fonnesbeck, Christopher J; Aaronson, Oran S; Cheng, Joseph S; Skolasky, Richard L; Riley, Lee H 3rd; Wegener, Stephen T	A comparative effectiveness trial of postoperative management for lumbar spine surgery: changing behavior through physical therapy (CBPT) study protocol.	2014	US	Randomized controlled trial - Protocol	260	Protocol	Min age: 21	Spinal stenosis, spondylosis with or without myelopathy, and degenerative spondylolisthesis	Laminectomy with or without arthrodesis (i.e., fusion)	SF-12 PCS			Total volume of physical activity, expressed as the mean counts per minute over the duration of accelerometer monitoring. In addition, percentage of time spent in commonly used domains of physical activity intensity (sedentary, light, moderate, and vigorous) will be considered.
Kuittinen, Pekka; Sipola, Petri; Leinonen, Ville; Saari, Tapani; Sinikallio, Sanna; Savolainen, Sakari; Kroger, Heikki; Turunen, Veli; Airaksinen, Olavi; Aalto, Timo	Preoperative MRI findings predict two-year postoperative clinical outcome in lumbar spinal stenosis.	2014	Finland	Prospective observational	84	Male: 43%	63 (11)	84 patients with central stenosis and lateral stenosis, and 18 patients having only lateral stenosis	Surgery for conditions above			Treadmill test
Kuittinen, Pekka; Sipola, Petri; Aalto, Timo Juhani; Maatta, Sara; Parviainen, Anita; Saari, Tapani; Sinikallio, Sanna; Savolainen, Sakari; Turunen, Veli; Kroger, Heikki; Airaksinen, Olavi; Leinonen, Ville	Correlation of lateral stenosis in MRI with symptoms, walking capacity and EMG findings in patients with surgically confirmed lateral lumbar spinal canal stenosis.	2014	Finland	Prospective observational	14	Male: 43%	58 (Range: 48 - 76)	Lateral lumbar spinal canal stenosis	Surgery for lateral stenosis			Treadmill test
Patel, Vikas V; Whang, Peter G; Haley, Thomas R; Bradley, W Daniel; Nunley, Pierce D; Miller, Larry E; Block, Jon E; Geisler, Fred H	Two-year clinical outcomes of a multicenter randomized controlled trial comparing two interspinous spacers for treatment of moderate lumbar spinal stenosis.	2014	US	Randomized controlled trial	Experimental: 123, Control: 127	Male: 60%	67	Moderate LSS	Superion (Experimental) or the X-Stop, a FDA-approved interspinous spacer (Control)	Zurich Claudication Questionnaire Physical Function
Kanaan, Saddam F; Yeh, Hung-Wen; Waitman, Russell L; Burton, Douglas C; Arnold, Paul M; Sharma, Neena K	Predicting discharge placement and health care needs after lumbar spine laminectomy	2014	US	Retrospective observational	352	M: 51.3%, F: 48.7%	56.06 (12.75)	Medical records were excluded for patients with neoplasm or intraspinal abscess, spinal deformity (scoliosis, kyphoscoliosis), spine fractures, surgery for vertebroplasty or congenital deformities, osteomyelitis, history of spine fractures, and cauda equina syndrome	Posterior lumbar laminectomy, laminotomy, or decompression	Patient's self-reported prior level of function (PLOF) was determined based on the level of assistance needed in mobility and activities of daily living (independent, partially dependent, and maximally dependent).		Functional Independence Measure: bed mobility, transfers and gait domains
Alexandre, Alberto; Alexandre, Andrea Maria; De Pretto, Mario; Coro, Luca; Saggini, Raul	One-year follow-up of a series of 100 patients treated for lumbar spinal canal stenosis by means of HeliFix interspinous process decompression device.	2014	Italy	Observational	100	M: 42, F: 58	56	Degenerative lumbar spinal stenosis	Interspinous process decompression devices; Treatment of patients suffering from 1- or 2-level symptomatic DLSS (from L1 to L5) with NIC	Roland Morris
McGregor, Alison H; Probyn, Katrin; Cro, Suzie; Dore, Caroline J; Burton, A Kim; Balague, Federico; Pincus, Tamar; Fairbank, Jeremy	Rehabilitation following surgery for lumbar spinal stenosis. A Cochrane review.	2014	UK	Systematic review	Not reported which studies used RMDQ	Not reported - SR	>18	Central or lateral stenosis at single or multiple levels were included	Spinal decompression surgery	Roland Morris
Ammendolia, Carlo; Stuber, Kent; Tomkins-Lane, Christy; Schneider, Michael; Rampersaud, Y Raja; Furlan, Andrea D; Kennedy, Carol A	What interventions improve walking ability in neurogenic claudication with lumbar spinal stenosis? A systematic review.	2014	Canada	Systematic review	Malmivarra and Slatis: 94; Thome: 120; Zucherman: 191	M: Malmivarra and Slatis: 22%, Thome: 53%; Zucherman: M: 57%, F: 43%	Malmivarra and Slatis: Surgical group: 63.9; Thome: 68; Zucherman: 70	Spinal stenosis	Malmivarra and Slatis: decompression with facetectomy; Thome: laminotomy, decompression, laminectomy; Zucherman: X STOP Interspinous Process Decompression System	Malmivarra and Slatis: Self-reported distance in metres that the patient could walk on even ground without a break; Thome: self-reported walking distance; Zucherman: Physical Function Scale of the Zurich Claudication Questionnaire (ZCQ) Self report walking ability		Malmivarra and Slatis: Treadmill test at 2.5 km/h to a max of 30 min or 1.25 km. Symptom-limited test
Oosterhuis, Teddy; Costa, Leonardo O P; Maher, Christopher G; de Vet, Henrica C W; van Tulder, Maurits W; Ostelo, Raymond W J G	Rehabilitation after lumbar disc surgery.	2014	Netherlands	Systematic review	unclear	Unclear	Range: 18 - 65	Lumbar disc herniation	All types of surgical techniques for lumbar disc herniation (e.g. standard discectomy, microdiscectomy, laser discectomy, chemonucleolysis)	RDQ, SF36 PCS
Khajavi, Kaveh; Shen, Alessandria Y	Two-year radiographic and clinical outcomes of a minimally invasive, lateral, transpsoas approach for anterior lumbar interbody fusion in the treatment of adult degenerative scoliosis.	2014	US	Prospective observational	21	F: 14 (66.7%)	70.1 (8.2)	Adult degenerative scoliosis	Interbody fusion - (XLIF)	SF-36 PCS
Han, Ying-Chao; Liu, Zhu-Qing; Wang, Shan-Jin; Li, Li-Jun; Tan, Jun	Comparison of unilateral versus bilateral pedicle screw fixation in degenerative lumbar diseases: a meta-analysis.	2014	China	Systematic review	Fernandez: Uni: 40, Bi: 42; Xie: Uni: 56, Bi: 52; Kai: Uni: 33, Bi: 35	Fernandez: Uni: M: 16, F: 24, Bi: M: 15, F: 27; Xie: Uni: M: 24, F: 32, Bi: M: 24, F: 28; Kai: Uni: M: 14, F: 19, Bi: M: 10, F: 25	18 or greater; Fernandex: 61.4 (Range: 51 - 70), 60.8 (Range: 50 - 70); Xie: 56.2 (Range: 34 - 66), 55.0 (Range: 34 - 68); Kai: 59.4 (10.2), 55.7 (11.6)	Degenerative lumbar diseases, such as degenerative spondylolisthesis, symptomatic degenerative disk disease, or symptomatic lumbar stenosis with segmental instability	Fernandex: Cage, autograft xie: TLIF, capstone cage, autograft kai: TLIF, capstone cage, autograft	SF-36 PF domain (Fernandez, Xie, Kai)
Perez-Prieto, Daniel; Lozano-Alvarez, Carlos; Salo, Guillem; Molina, Antoni; Llado, Andreu; Puig-Verdie, Lluis; Ramirez-Valencia, Manuel	Should age be a contraindication for degenerative lumbar surgery?.	2014	Spain	Retrospective observational	263	M: 132, W: 131	54 (Range: 22 - 86)	DDD, stenosis, LDH, spondylolisthesis, nonunion	TLIF, PL, PLIF, discectomy, laminectomy	COMI function and disability scales, SF-36 PF and PCS
Lurie, Jon D; Tosteson, Tor D; Tosteson, Anna N A; Zhao, Wenyan; Morgan, Tamara S; Abdu, William A; Herkowitz, Harry; Weinstein, James N	Surgical versus nonoperative treatment for lumbar disc herniation: eight-year results for the spine patient outcomes research trial.	2014	US	Randomized controlled trial and Observational components	Surgery: 803	F: 346 (43%)	40.7 (10.8)	Lumbar radiculopathy persisting for at least 6 weeks, disc herniation at a corresponding level	Standard open discectomy with examination of the involved nerve root	SF-36 PF
Perez-Cruet, Mick J; Hussain, Namath S; White, G Zachary; Begun, Evan M; Collins, Robert A; Fahim, Daniel K; Hiremath, Girish K; Adbi, Fadumo M; Yacob, Sammy A	Quality-of-life outcomes with minimally invasive transforaminal lumbar interbody fusion based on long-term analysis of 304 consecutive patients.	2014	US	Prospective observational	304	M: 120, W: 184	62.4 (Range: 19 - 93)	Spondylolisthesis (66%), central spinal stenosis (47%), foraminal stenosis (34%), degenerative disc disease (23%), retrolisthesis (1%), and other diagnosis (10%)	Minimally Invasive Transforaminal Lumbar Interbody Fusion	SF-36 PCS
Liu, Wen-Jiunn; Hong, Shih-Wun; Liou, Da-Yon; Lu, Tung-Wu	Clinical outcomes following sublaminar-trimming laminoplasty for extensive lumbar canal stenosis.	2014	Taiwan	Retrospective observational	49	M: 12 (24.5%), F: 37 (75.5%)	65.6 (10.6)	Extensive lumbar canal stenosis	Decompression with or without fusion	Patients were also asked to rate the time they could tolerate walking (<10, 10 to <30, 30 to <60, or >60 min).
McGuire, Kevin J; Khaleel, Mohammed A; Rihn, Jeffrey A; Lurie, Jon D; Zhao, Wenyan; Weinstein, James N	The effect of high obesity on outcomes of treatment for lumbar spinal conditions: subgroup analysis of the spine patient outcomes research trial.	2014	US	Prospective observational	Bmi<30: 373, Bmi 30 - 35: 167, Bmi >35: 94	F: <30: 139 (37%), 30 - 35: 61 (37%), >35: 49 (52%)	<30: 66.2 (12.2); 30 - 35: 62.8 (11); >35: 61.4 (9.4)	Neurogenic claudication or radicular symptoms	Decompressive laminectomy with or without single-level fusion	SF-36 PF domain
Mendenhall, Stephen K; Parker, Scott L; Adogwa, Owoicho; Shau, David N; Cheng, Joseph; Aaronson, Oran; Devin, Clinton J; McGirt, Matthew J	Long-term outcomes after revision neural decompression and fusion for same-level recurrent lumbar stenosis: defining the effectiveness of surgery.	2014	US	Cohort study	53	Male: 18 (34%)	Eligibility: 18 - 70; 56.27 (12.48)	Recurrent same-level stenosis	Revision neural decompression (laminectomy/foraminotomy) and instrumented fusion	SF-12 PCS
Demir, S; Dulgeroglu, D; Cakci, A	Effects of dynamic lumbar stabilization exercises following lumbar microdiscectomy on pain, mobility and return to work. Randomized controlled trial.	2014	Turkey	Randomized controlled trial	44	F: Control: 9; Study: 11	Eligibility: 20 - 65; Control: 39.2 (9.6); Study: 43.0 (8.2)	LDH	Lumbar microdiscectomy		Modified schober, finger to floor distance, right and left side lateral flexion	6MW
Gologorsky, Yakov; Skovrlj, Branko; Steinberger, Jeremy; Moore, Max; Arginteanu, Marc; Moore, Frank; Steinberger, Alfred	Increased incidence of pseudarthrosis after unilateral instrumented transforaminal lumbar interbody fusion in patients with lumbar spondylosis: Clinical article.	2014	US	Prospective observational	80 (40 in each group)	Unilateral: M: 19, F: 21; Bilateral: M: 21, F: 19	44.2 (Range: 24 - 68)	Lumbar spondylosis	Unilateral vs bilateral instrumented transforaminal lumbar interbody fusion	SF-36 PCS
Lee, Byung Ho; Kim, Tae-Hwan; Park, Moon-Soo; Lim, Suhan; Park, Jin-Oh; Kim, Hak-Sun; Kim, Ho-Joong; Lee, Hwan-Mo; Moon, Seong-Hwan	Comparison of Effects of Nonoperative Treatment and Decompression Surgery on Risk of Patients with Lumbar Spinal Stenosis Falling: Evaluation with Functional Mobility Tests	2014	Korea	Prospective observational	Surgical group: 76	M: 30, W: 46	62.4 (11.0)	Lumbar spinal stenosis and neurogenic claudication with or without listhesis	Decompression with or without fusion(s)			Alternate-Step test, Six-Meter Walk test, Sit-to-Stand test, and Timed Up & Go test
Noshchenko, Andriy; Hoffecker, Lilian; Lindley, Emily M; Burger, Evalina L; Cain, Christopher M J; Patel, Vikas V	Perioperative and long-term clinical outcomes for bone morphogenetic protein versus iliac crest bone graft for lumbar fusion in degenerative disk disease: systematic review with meta-analysis.	2014	US	Systematic review	Burkus: 52, Boden: 16, Dawson: 46, Dimar: 463, Glassman: 102, Haid: 67	M:F ratio: 0.34:1.4	18 and older; Mean ranged from 40 - 70	Lumbar disk degeneration, degenerative disk disease, lumbar disk herniation, degenerative spondylolisthesis, lumbar stenosis or lumbar instability	Lumbar arthrodesis	SF-36 PCS
Adogwa, Owoicho; Carr, Kevin; Fatemi, Parastou; Verla, Terence; Gazcon, Gustavo; Gottfried, Oren; Bagley, Carlos; Cheng, Joseph	Psychosocial factors and surgical outcomes: are elderly depressed patients less satisfied with surgery?.	2014	US	Cohort study	69	M: 25, F: 44	70 (4.50)	Pseudarthrosis, ASD, or same-level recurrent stenosis, prior laminectomy	Revision neural decompression and instrumented fusion	SF-12 PCS
Stienen, Martin N; Smoll, Nicolas R; Hildebrandt, Gerhard; Schaller, Karl; Gautschi, Oliver P	Influence of smoking status at time of surgery for herniated lumbar disk on postoperative pain and health-related quality of life.	2014	Switzerland	Prospective observational	102	F: 36%	>18 - <90; 51.2 (14.0)	Symptomatic and radiological verified LDH	Sequestrectomy with/without nucleotomy	SF-12 PCS
Skolasky, Richard L; Wegener, Stephen T; Maggard, Anica M; Riley, Lee H 3rd	The impact of reduction of pain after lumbar spine surgery: the relationship between changes in pain and physical function and disability.	2014	US	Prospective observational	260	M: 108 (41.5%), F: 152 (58.5%)	58.0 (15.4)	Lumbar spinal stenosis secondary to degenerative changes	Surgical laminectomy with or without fusion	SF-12 PCS
Lequin, Michiel B; Verbaan, Dagmar; Bouma, Gerrit J	Posterior lumbar interbody fusion with stand-alone Trabecular Metal cages for repeatedly recurrent lumbar disc herniation and back pain.	2014	Netherlands	Retrospective observational	26	Male: 62%	45.7 (11.4)	Recurrent disc herniations	Stand-alone posterior lumbar interbody fusion	Roland Morris Disability Questionnaire
Beneck, George J; Popovich, John M Jr; Selkowitz, David M; Azen, Stan; Kulig, Kornelia; Physical Therapy Clinical Research Network (PTClinResNet)	Intensive, progressive exercise improves quality of life following lumbar microdiskectomy: a randomized controlled trial.	2014	US	Randomized controlled trial	98	M: 53, F: 45	Exercise and education: 39.2 (10.2); Education only: 41.4 (9.9)	Diagnosis of disc protrusion confirmed by magnetic resonance imaging (MRI) testing, predominant symptoms in the lower extremity, radicular pain distribution, restricted straight-leg raise, and positive signs of adverse nerve-root tension	Single-level lumbar microdiskectomy ranging from L2-3 to L5-S1	SF-36 PF domain and PCS
el Barzouhi, Abdelilah; Vleggeert-Lankamp, Carmen L A M; Lycklama a Nijeholt, Geert J; Van der Kallen, Bas F; van den Hout, Wilbert B; Koes, Bart W; Peul, Wilco C; Leiden-The Hague Spine Intervention Prognostic Study Group	Reliability of gadolinium-enhanced magnetic resonance imaging findings and their correlation with clinical outcome in patients with sciatica.	2014	Netherlands	Prospective observational	Randomized to early surgery: 105, As treated Received surgery: 129	Male: Randomized to early surgery: 66 (63%), As treated Received surgery: 80 (62%)	Randomized to early surgery: 42.4 (10.4); As treated Received surgery: 42.1 (10.2)	Sciatica with a disc herniation	Decompress the nerve root and reduce the risk of recurrent disc herniation by performing an annular fenestration, curettage, and removal of loose degenerated disc material from the disc space	Roland Disability Questionnaire
Pakarinen, Maarit; Vanhanen, Susanna; Sinikallio, Sanna; Aalto, Timo; Lehto, Soili M; Airaksinen, Olavi; Viinamaki, Heimo	Depressive burden is associated with a poorer surgical outcome among lumbar spinal stenosis patients: a 5-year follow-up study.	2014	Finland	Prospective observational	102	M: 35%	67 (11)	Presence of severe pain in the back, buttocks, and/or lower extremities, with radiographic evidence of compression of the cauda equine or exiting nerve roots by degenerative changes and the surgeon's clinical evaluation of the patient having degenerative LSS requiring operative treatment	Decompressive surgery	Self-reported walking capacity in meters
Huang, Peng; Sengupta, Dilip K	How fast pain, numbness, and paresthesia resolves after lumbar nerve root decompression: a retrospective study of patient's self-reported computerized pain drawing.	2014	US	Retrospective observational	85	M: 37 (43.5%), Female 48 (56.5%)	52 (15) Range: 18 - 78	Herniated nucleus pulposus (HNP) and/or lumbar spinal stenosis with predominant radicular pain	Discectomy and/or laminectomy; 50 patients (58.8%) had decompression and fusion	SF-36 PCS
Lozano-Alvarez, C; Perez-Prieto, D; Salo-Bru, G; Molina, A; Llado, A; Caceres, E; Ramirez, M	[Can epidemiological factors affect the 2-year outcomes after surgery for degenerative lumbar disease in terms of quality of life, disability and post-surgical pain?].	2014	Spain	Retrospective observational	263	F: 131 (49.8%)	54.0 (Range: 22 - 86)	Untreatable lumbar pain in the absence of stenosis or spondylolisthesis Disc hernia and radiculopathy Stenosis and spondylolisthesis Stenosis without spondylolisthesis	Fusion, discectomy, laminectomy	SF-36 PCS and PF
Jalil, Youssef; Carvalho, Carlos; Becker, Ralf	Long-term clinical and radiological postoperative outcomes after an interspinous microdecompression of degenerative lumbar spinal stenosis.	2014	Germany	Retrospective observational	106	F: 56 (52%)	63.94 (9.1) Range: 46 - 82	Degenerative Lumbar Spinal Stenosis	Interspinous Microdecompression	Walking capacity was assessed using a 5-point scale. 1: walking capacity is not restricted; 2: walking capacity is slightly restricted; 3: walking capacity is severely restricted; 4: due to restriction in the walking capacity I need help; and 5: due to the restriction, I am almost unable to walk. The postoperative improvement in walking capacity and lobal activity were rated on a 5-point scale: m…
Payer, Michael; Smoll, Nicolas R; Oezkan, Neriman; Tessitore, Enrico	Dynamic transpedicular stabilisation and decompression in single-level degenerative anterolisthesis and stenosis.	2014	Switzerland	Prospective observational	30	M: 8, W: 22	66 (Range: 46 - 88)	Symptomatic single-level degenerative anterolisthesis Meyerding grade I, and single- or multi-level stenosis	Dynamic transpedicular stabilisation and decompression	Estimated pain-free walking distance
Sigmundsson, Freyr Gauti; Jonsson, Bo; Stromqvist, Bjorn	Preoperative pain pattern predicts surgical outcome more than type of surgery in patients with central spinal stenosis without concomitant spondylolisthesis: a register study of 9051 patients.	2014	Sweden	Cohort study	9051	Male: Decompression: 2271 (51%), Decompression and fusion: 277 (43%)	>50	Lumbar spinal stenosis - CSS, lateral recess stenosis and spinal stenosis with concomitant spondylolisthesis	Decompression with or without fusion	Self-estimated walking distance, SF-36 PCS
Pakarinen, Maarit; Koivumaa-Honkanen, Heli; Sinikallio, Sanna; Lehto, Soili M; Aalto, Timo; Airaksinen, Olavi; Viinamaki, Heimo	Life dissatisfaction burden is associated with a poor surgical outcome among lumbar spinal stenosis patients: a 5-year follow-up study.	2014	Finland	Prospective observational	102	Men: 35%	67 (11)	LSS	Decompressive surgery	Self-reported walking capacity in metres (continuous scale)
Plaas, Heike; Sudhaus, Sigrid; Willburger, Roland; Hasenbring, Monika I	Physical activity and low back pain: the role of subgroups based on the avoidance-endurance model.	2014	Germany	Prospective observational	49	F: 26 (53.1%)	43.29 (8.57)	LDH	First lumbar disc surgery	Physical functioning scale (Funktionsfragebogen Hannover-Rucken FFbH-R); Disability Score (DS), derived from the Chronic Pain Grade			Constant postures (CSP) were expressed as the total sum of static positions (sitting and standing straight or forward bent). Standing time (ST) and lying time (LT) described in percentages (%) of the measurement period. and "physical activity level"
Otani, Koji; Kikuchi, Shinichi; Sato, Katsuhiko; Yabuki, Shoji; Yamauchi, Kazuya; Takeyachi, Yoshiaki; Konno, Shinichi	Does the fusion of a lumbar disk herniation improve the clinical outcome? an investigation with a minimum 10-year follow-up.	2014	Japan	Retrospective observational	W/o fusion: 39, W/fusion: 109	W/o fusion: M: 23, F: 16; With fusion: M: 65, F: 44	W/o fusion: 41.9 (14.4) Range: 20 - 69; W/ fusion: 44.3 (11.2) Range: 20 - 67	Single-nerve impairments caused by intraspinal LDH, not but intradural, foraminal, or extraforaminal LDH	Conventional discectomy with and without fusion	Roland-Morris Disability Questionnaire
Richter, Alexander; Halm, Henry F H; Hauck, Michael; Quante, Markus	Two-year follow-up after decompressive surgery with and without implantation of an interspinous device for lumbar spinal stenosis: a prospective controlled study.	2014	Germany	Prospective,Non-randomized trial	62	F: 28	Range: 45 - 80	Symptomatic LSS	Decompressive surgery at 1 or 2 levels between L2-S1	Roland-Morris Disability Questionnaire; Self-reported pain-free walking distance
McGregor, Alison H; Probyn, Katrin; Cro, Suzie; Dore, Caroline J; Burton, A Kim; Balague, Federico; Pincus, Tamar; Fairbank, Jeremy	Rehabilitation following surgery for lumbar spinal stenosis.	2013	UK	Systematic review	Mannion: 108	Mannion: M: 59%, F: 41%	>18; Mannion: 67.1 (10.6)	Lumbar spinal stenosis	Spinal decompression with or without fusion for the first time	Mannion: Roland Morris
Mirza, Sohail K; Deyo, Richard A; Heagerty, Patrick J; Turner, Judith A; Martin, Brook I; Comstock, Bryan A	One-year outcomes of surgical versus nonsurgical treatments for discogenic back pain: a community-based prospective cohort study.	2013	US	Prospective observational	70	F: 55%	>18; 42.1 (8.7)	Discogenic back pain	Instrumented fusion in 68 patients (79% of the surgical patients), artificial disc replacement in 10 (12%), and laminectomy or discectomy in 8 (9%)	Roland-Morris back disability score, SF-36 PF
Beyer, F; Yagdiran, A; Neu, P; Kaulhausen, T; Eysel, P; Sobottke, R	Percutaneous interspinous spacer versus open decompression: a 2-year follow-up of clinical outcome and quality of life.	2013	Germany	Prospective,Non-randomized trial	45	M: 17, F: 28	69.3 (9.7)	Neurogenic intermittent claudication due to lumbar spinal stenosis	Percutaneous interspinous stand-alone spacers (Aperius) or bilateral open microsurgical decompression at L3/4 or L4/5	SF-36 PCS		Walking tolerance was measured in minutes at an individually adjusted velocity - walk until forced to stop due to neurogenic claudication
Archer, Kristin R; Motzny, Nicole; Abraham, Christine M; Yaffe, Donna; Seebach, Caryn L; Devin, Clinton J; Spengler, Dan M; McGirt, Matthew J; Aaronson, Oran S; Cheng, Joseph S; Wegener, Stephen T	Cognitive-behavioral-based physical therapy to improve surgical spine outcomes: a case series.	2013	US	Case series	8	M: 3, F: 5	Range: 23 - 68	Spinal stenosis, spondylosis, and spondylolisthesis	Undergoing laminectomy with arthrodesis			5-chair stand test, 10m walk test
Schwartz, Carolyn E; Sajobi, Tolulope T; Lix, Lisa M; Quaranto, Brian R; Finkelstein, Joel A	Changing values, changing outcomes: the influence of reprioritization response shift on outcome assessment after spine surgery.	2013	US	Prospective observational	178	F: 39%	Over 18; 51.96 (16.46) Range: 20 - 84	Spinal stenosis at one or two levels or for disk herniation	Elective posterior lumbar spinal decompression surgery	SF-36 PF and PCS
Rihn, Jeffrey A; Kurd, Mark; Hilibrand, Alan S; Lurie, Jon; Zhao, Wenyan; Albert, Todd; Weinstein, James	The influence of obesity on the outcome of treatment of lumbar disc herniation: analysis of the Spine Patient Outcomes Research Trial (SPORT).	2013	US	Randomized controlled trial and Observational components	BMI <30 kg/m2 (non-obese): 854; BMI ≥30 kg/m2 (obese): 336	Not reported	Greater than 18	Lumbar disc herniation; Radicular pain for at least six weeks with a positive nerve root tension sign and/or neurological deficit	Lumbar discectomy at levels between L2-S1	SF-36 PF
Radcliff, Kris; Curry, Patrick; Hilibrand, Alan; Kepler, Christopher; Lurie, Jon; Zhao, Wenyan; Albert, Todd J; Weinstein, James	Risk for adjacent segment and same segment reoperation after surgery for lumbar stenosis: a subgroup analysis of the Spine Patient Outcomes Research Trial (SPORT).	2013	US	Randomized controlled trial and Observational components	403	F: Revision: 18 (33%), No revision: 141 (39%)	Revision: 62.6 (11.4); No revision: 64 (12.3)	Neurogenic claudication or radicular leg pain with associated neurological signs, spinal stenosis at levels between L2-S1	Standard posterior decompressive laminectomy with or without bilateral single-level fusion	SF-36 PF and PCS
Desai, Atman; Bekelis, Kimon; Ball, Perry A; Lurie, Jon; Mirza, Sohail K; Tosteson, Tor D; Zhao, Wenyan; Weinstein, James N	Variation in outcomes across centers after surgery for lumbar stenosis and degenerative spondylolisthesis in the spine patient outcomes research trial.	2013	US	Retrospective observational	793	F: A: 69 (55%), B: 51 (58%), C: 49 (54%), D: 36 (50%), E: 16 (50%), F: 37 (48%), G: 53 (66%), H: 34 (43%), I: 17 (59%), J: 22 (47%), K: 38 (51%)	A: 64.3 (10); B: 65.1 (9.8); C: 64.9 (12.7); D: 65.8 (9.7); E: 64.3 (12.9); F: 63.9 (12.7); G: 63.8 (9.8); H: 62.1 (13.2); I: 65.9 (9.7); J: 62.1 (13.1); K: 64.5 (10.8)	Neurogenic claudication or radicular leg pain with associated neurological signs, spinal stenosis, or degenerative spondylolisthesis seen on cross-sectional imaging, symptoms that had persisted for at least 6 weeks	Standard open posterior lumbar laminectomy at the affected level or levels with or without fusion	SF-36 PF domain
Rolving, Nanna; Obling, Kirstine H; Christensen, Finn B; Fonager, Kirsten	Physical activity level, leisure activities and related quality of life 1 year after lumbar decompression or total hip arthroplasty.	2013	Denmark	Retrospective observational	83	M: 40, F: 43	71.5 (6.7)	Spinal stenosis	Lumbar decompression	Physical Activity scale and the time spent on leisure activities including the types of activities. A short questionnaire was developed for this purpose, containing questions regarding 11 different leisure activities. The question posed was "Please mark with a cross the activities in which you are presently participating (one or more activities, as you find relevant)"
Minamide, Akihito; Yoshida, Munehito; Yamada, Hiroshi; Nakagawa, Yukihiro; Kawai, Masaki; Maio, Kazuhiro; Hashizume, Hiroshi; Iwasaki, Hiroshi; Tsutsui, Shunji	Endoscope-assisted spinal decompression surgery for lumbar spinal stenosis.	2013	Japan	Prospective observational	310	M: 148, W: 162	68.7	Neurogenic claudication or radicular leg pain with associated neurological signs referring to the LSS syndrome	Microendoscopic laminotomy between levels of L2-S1	Roland-Morris Disability Questionnaire, Japanese Orthopaedic Association Back Pain Evaluation Questionnaire (walking ability and lumbar function domains), SF-36 PF
Lee, Yu-Po; Regev, Gilad J; Chan, Justin; Zhang, Bing; Taylor, William; Kim, Choll W; Garfin, Steven R	Evaluation of hip flexion strength following lateral lumbar interbody fusion.	2013	US	Prospective,Case series	33	M: 13, W: 20	77 (Range: 51 - 98)	Degenerative scoliosis, spondylolisthesis, or adjacent segment degeneration	Lateral lumbar interbody fusion		Hip flexion strength
Corenman, Donald S; Gillard, Douglas M; Dornan, Grant J; Strauch, Eric L	Recombinant human bone morphogenetic protein-2-augmented transforaminal lumbar interbody fusion for the treatment of chronic low back pain secondary to the homogeneous diagnosis of discogenic pain syndrome: two-year outcomes.	2013	US	Retrospective observational	36	F: 14 (38.9%)	43.9 (Range: 26.7 - 66.5)	Discogenic pain syndrome	Open TLIF	SF-12 PCS
Durkin, Brian; Romeiser, Jamie; Shroyer, A Laurie W; Schiller, Robin; Bae, Jin; Davis, Raphael P; Peyster, Robert; Benveniste, Helene	Report from a quality assurance program on patients undergoing the MILD procedure.	2013	US	Retrospective observational	50	F: 26 (52.0%)	73.3 (9.4)	Lumbar spinal stenosis	Minimally Invasive Lumbar Decompression	Zurich Claudication Questionnaire PF domain
Chopko, Bohdan W	Long-term results of percutaneous lumbar decompression for LSS: two-year outcomes.	2013	US	Non-randomized trial	45	M: 12 (27%), F: 33 (73%)	70.1 (Range: 45 - 88)	Symptomatic LSS	Mild percutaneous lumbar decompression at levels between L1-S1	Zurich Claudication Questionnaire PF domain
Yue, James; Zhang, Kai; Bai, Harrison X; Du, Jerry; Cammisa, Frank; Abjornson, Celeste; Mo, Fred	A comparison of patients who have undergone 1-Level versus 2-Level ProDisc arthroplasty: a prospective study with minimum of 5-year follow-up.	2013	US	Prospective,Non-randomized trial	46	M: 21, F: 25	39.6 (Range: 23 - 58)	No more than 1 or 2 levels of lumbar degenerative disc disease	1-Level Versus 2-Level Prodisc Arthroplasty	SF-36 PCS
Meir, Adam R; Freeman, Brian J C; Fraser, Robert D; Fowler, Shaun M	Ten-year survival and clinical outcome of the AcroFlex lumbar disc replacement for the treatment of symptomatic disc degeneration.	2013	Australia	Prospective,Non-randomized trial	28	M: 14 (50%)	41 (Range: 30 - 54)	Symptomatic disc degeneration	AcroFlex lumbar disc replacement	Low Back Outcome Score, SF-36 PCS
Hosogane, Naobumi; Watanabe, Kota; Kono, Hitoshi; Saito, Masashi; Toyama, Yoshiaki; Matsumoto, Morio	Curve progression after decompression surgery in patients with mild degenerative scoliosis.	2013	Japan	Retrospective observational	50	M: 18, F: 32	70.2 (5.8) Range 58.6 - 83.0	Lumbar canal stenosis, Patients with a lumbar curve of more than 10Â° at the final follow-up and also with a curve of more than 5Â° preoperatively were included in the study.	Posterior decompression at more than 1 level as an index surgery (1-4)	JOABPEQ-lumbar function and walking ability domains. SRS-22 Function domain
Mlyavykh, Sergey; Ludwig, Steven C; Mobasser, Jean-Pierre; Kepler, Christopher K; Anderson, D Greg	Twelve-month results of a clinical pilot study utilizing pedicle-lengthening osteotomy for the treatment of lumbar spinal stenosis.	2013	Russia	Prospective observational	19	M: 8, F: 11	60.9 (Range: 47 - 71)	Symptomatic lumbar stenosis	Lumbar decompression between levels of L3-L5	ZCQ physical function domain, SF-12 PCS
Phillips, Frank M; Slosar, Paul J; Youssef, Jim A; Andersson, Gunnar; Papatheofanis, Frank	Lumbar spine fusion for chronic low back pain due to degenerative disc disease: a systematic review.	2013	US	Systematic review	Fairbank: 176 in fusion, Jenis: 37, Delamarter: 208	Not reported	18 or older; Fairbank: Not reported; Jenis: AGF: 40.3, ICBG: 41.4; Delamarter: 41.8	Chronic Low Back Pain Due to Degenerative Disc Disease	Lumbar Spine Fusion	SF-36 PCS
Lambat, Manish P; Glassman, Steven D; Carreon, Leah Y	Impact of perioperative complications on clinical outcome scores in lumbar fusion surgery.	2013	US	Retrospective observational	No complications: 78; Minor complications: 78; Major complications: 78	No complications: 44%; Minor complications: 47%; Major complications: 46%	No complications: 48.12; Minor complications: 47.50; Major complications: 48.50	Degenerative conditions	Instrumented lumbar spinal fusion	SF-36 PCS
Adogwa, Owoicho; Carr, Ricardo K; Kudyba, Katherine; Karikari, Isaac; Bagley, Carlos A; Gokaslan, Ziya L; Theodore, Nicholas; Cheng, Joseph S	Revision lumbar surgery in elderly patients with symptomatic pseudarthrosis, adjacent-segment disease, or same-level recurrent stenosis. Part 1. Two-year outcomes and clinical efficacy: clinical article.	2013	US	Cohort study	69	Male: 25 (36.23%)	70 (4.50)	Pseudarthrosis, ASD, or same-level recurrent stenosis	Revision neural decompression and instrumented fusion	SF-12 PCS
Choi, Yong Seon; Shim, Jae-Kwang; Song, Jong Wook; Kim, Jong Chan; Yoo, Young Chul; Kwak, Young Lan	Combination of pregabalin and dexamethasone for postoperative pain and functional outcome in patients undergoing lumbar spinal surgery: a randomized placebo-controlled trial.	2013	Korea	Randomized controlled trial	108	F: 52	Range: 20 - 70	Chronic lumbosacral radiculopathy (≥3 mo) due to a herniated lumbar disk and/or degenerative spinal stenosis	Scheduled to undergo elective lumbar laminectomy with or without fusion	Daily activity performance was assessed using a numerical scale ranging from 1 to 3
Heyrani, Nasser; Picinic Norheim, Elizabeth; Elaine Ku, Yeelan; Nick Shamie, Arya	Interspinous process implantation for the treatment of neurogenic intermittent claudication.	2012	US	Observational	50	M: 23, F: 27	79 (Range: 64 - 95)	Neurogenic Intermittent Claudication secondary to LSS	Xstop Interspinous Process Implantation	Zurich Claudication Questionnaire PF domain
Ploumis, Avraam; Christodoulou, Pavlos; Kapoutsis, Dimitrios; Gelalis, Ioannis; Vraggalas, Vasilios; Beris, Alexander	Surgical treatment of lumbar spinal stenosis with microdecompression and interspinous distraction device insertion. A case series.	2012	Greece	Case series	22	Not reported	64.5 (Range: 57 - 71)	Low-back pain and unilateral sciatica and lumbar spinal stenosis	Decompressive surgery at levels between L3-L5	Self-rated walking distance (question within Zurich Questionnaire)
Sigmundsson, Freyr G; Kang, Xiao P; Jonsson, Bo; Stromqvist, Bjorn	Prognostic factors in lumbar spinal stenosis surgery.	2012	Sweden	Prospective observational	109	M: 56, W: 53	71 (10)	Central spinal stenosis	Decompression without fusion	Self-estimated walking distance
Azimi, Parisa; Mohammadi, Hassan Reza; Montazeri, Ali	An outcome measure of functionality in patients with lumber spinal stenosis: a validation study of the Iranian version of Neurogenic Claudication Outcome Score (NCOS).	2012	Iran	Prospective observational	84	F: 59 (70%)	61 (11) Range 30 - 84	Lumbar spinal stenosis	Surgery for LSS	Neurogenic Claudication Outcome Score		Self-Paced Walking Test
Desai, Atman; Bekelis, Kimon; Ball, Perry A; Lurie, Jon; Mirza, Sohail K; Tosteson, Tor D; Zhao, Wenyan; Weinstein, James N	Spine patient outcomes research trial: do outcomes vary across centers for surgery for lumbar disc herniation?.	2012	US	Prospective,Non-randomized trial	792	F: 337 (43%)	40.7 (10.8)	Radicular leg pain with associated neurological signs, intervertebral disc herniation (IDH) seen on cross-sectional imaging, symptoms that had persisted for at least 6 weeks	A standard open posterior lumbar discectomy at the affected level or levels	SF-36 PF domain, PCS
Froholdt, Anne; Reikeraas, Olav; Holm, Inger; Keller, Anne; Brox, Jens Ivar	No difference in 9-year outcome in CLBP patients randomized to lumbar fusion versus cognitive intervention and exercises.	2012	Norway	Randomized controlled trial follow-up	55	M: 19 (35%), W: 36 (65%)	43.0 (8.1) Range: 25 - 60	Degenerative changes at the L4-L5 and/or L5-S1	Lumbar fusion consisted of posterolateral autologous bone transplantation and transpedicular screw fixation of the L4-L5 and/or L5-S1 segments	General function score	Fingertip-floor distance; Isokinetic trunk muscle extension strength at 60deg/s
Rihn, Jeffrey A; Radcliff, Kristen; Hilibrand, Alan S; Anderson, David T; Zhao, Wenyan; Lurie, Jon; Vaccaro, Alexander R; Freedman, Mitch K; Albert, Todd J; Weinstein, James N	Does obesity affect outcomes of treatment for lumbar stenosis and degenerative spondylolisthesis? Analysis of the Spine Patient Outcomes Research Trial (SPORT).	2012	US	Retrospective review of study with Randomized controlled trial and Observational components	373	F: SS normal: 139 (37%), SS obese: 110 (42%), DS normal: 241 (64%), DS obese: 171 (76%)	SS normal: 66.2 (12.2); SS obese: 62.3 (10.5); DS normal: 67.4 (10.5); DS obese: 63.7 (9.5)	Lumbar Stenosis and Degenerative Spondylolisthesis; Neurogenic claudication or radicular leg pain	Standard posterior decompressive laminectomy with or without bilateral single-level fusion (autogenous iliac crest bone-grafting with or without posterior pedicle screw instrumentation). At levels between L2-S1	SF-36 PF and PCS
Arts, Mark P; Kols, Nicola I; Onderwater, Suzanne M; Peul, Wilco C	Clinical outcome of instrumented fusion for the treatment of failed back surgery syndrome: a case series of 100 patients.	2012	netherlands	Retrospective,Case series	100	M: 49, F: 51	54.2	FBSS	Fixation with interbody fusion at one, two or 3+ levels	Roland Morris Disability Questionnaire
Van Meirhaeghe, Jan; Fransen, Patrick; Morelli, Daniele; Craig, Niall J A; Godde, Gregor; Mihalyi, Attila; Collignon, Frederic	Clinical evaluation of the preliminary safety and effectiveness of a minimally invasive interspinous process device APERIUS( R) in degenerative lumbar spinal stenosis with symptomatic neurogenic intermittent claudication.	2012	Belgium	Prospective,Non-randomized trial	156	M: 78, W: 78	64.8 (11.9) Range: 19 - 84	Degenerative lumbar spinal stenosis with symptomatic neurogenic intermittent claudication	Minimally invasive interspinous process device APERIUS at levels between L1-L5	Zurich Claudication Questionnaire PF domain, self-reported walking distance
Lee, Kong Hwee; Yue, Wai Mun; Yeo, William; Soeharno, Henry; Tan, Seang Beng	Clinical and radiological outcomes of open versus minimally invasive transforaminal lumbar interbody fusion.	2012	Singapore	Prospective observational	144	M: 42, F: 102	Open: 56.6 (14.6); MIS: 52.2 (13.8)	Symptomatic spondylolisthesis (grades 1 and 2), recurrent prolapsed disc, spinal stenosis requiring resection of more than 50 % of either facet joint in order to achieve adequate decompression and degenerated collapsed disc requiring disc-space height restoration in order to achieve adequate neuroforminal decompression	Single-level open vs MIS TLIF at levels between L3-S1	SF-36 PF
Kurd, Mark F; Lurie, Jon D; Zhao, Wenyan; Tosteson, Tor; Hilibrand, Alan S; Rihn, Jeffrey; Albert, Todd J; Weinstein, James N	Predictors of treatment choice in lumbar spinal stenosis: a spine patient outcomes research trial study.	2012	US	Retrospective observational	Surgery cohort: 214	F: 93 (39%)	62.9 (13)	Lumbar Spinal Stenosis	Standard posterior decompressive laminectomy	SF-36 PF
Djurasovic, Mladen; Carreon, Leah Y; Crawford, Charles H 3rd; Zook, Jason D; Bratcher, Kelly R; Glassman, Steven D	The influence of preoperative MRI findings on lumbar fusion clinical outcomes.	2012	US	Retrospective observational	51	M: 28, F: 23	47 (Range: 29 - 84)	Disc pathology; Axial or referred pain as their predominant symptom with or without associated radiculopathy	The majority of patients (60%) were treated with an instrumented posterolateral fusion, while the remainder had some type of interbody fusion (transforaminal interbody fusion, stand-alone anterior lumbar interbody fusion or anterior-posterior fusion)	SF-36 PCS
Mori, Eiji; Okada, Seiji; Ueta, Takayoshi; Itaru, Yugue; Maeda, Takeshi; Kawano, Osamu; Shiba, Keiichiro	Spinous process-splitting open pedicle screw fusion provides favorable results in patients with low back discomfort and pain compared to conventional open pedicle screw fixation over 1 year after surgery.	2012	Japan	Observational	53	M: 26, W: 27	63.5 (Range: 44 - 79)	Degenerative spondylolisthesis at L3/4, L4/5	Single-level posterolateral lumbar fusion (PLF) or transforaminal lumbar interbody fusion (TLIF)	Roland Morris disability questionnaire
Dedering, Asa	Lumbar muscle fatigue and subjective health measurements in patients with lumbar disc herniation 2 years after surgery.	2012	sweden	Prospective observational	26	M: 19, W: 7	41.8 (11)	Lumbar-disc herniation at L4-5 or L5-S1	Microdiscectomy	Roland Morris disability questionnaire, SF-36 PF, 6-grade physical activity scale		Modified Sorensen test
Desai, Atman; Ball, Perry A; Bekelis, Kimon; Lurie, Jon; Mirza, Sohail K; Tosteson, Tor D; Zhao, Wenyan; Weinstein, James N	Surgery for lumbar degenerative spondylolisthesis in Spine Patient Outcomes Research Trial: does incidental durotomy affect outcome?.	2012	US	Retrospective observational	385; No Durotomy: 345, Durotomy: 40	F: No D: 244 (71%), D: 20 (50%)	No D: 64.4 (10); D: 66.6 (10.9)	Lumbar degenerative spondylolisthesis	Standard first-time open decompressive laminectomy, with or without fusion	SF-36 PF
Oestergaard, Lisa Gregersen; Maribo, Thomas; Bunger, Cody Erik; Christensen, Finn Bjarke	The Canadian Occupational Performance Measure's semi-structured interview: its applicability to lumbar spinal fusion patients. A prospective randomized clinical study.	2012	Denmark	Randomized controlled trial	87	M: 35%	+COPM: 54.5; -COPM: 54.6	Degenerative diseases	Lumbar spinal fusion	Dallas Pain Questionnaire daily activities and work/leisure domains; COPM semi-structured interview to identify problems with ADLs and questionnaire developed for the study about the present performance level on 18 areas of ADLs
Xie, Youzhuan; Ma, Hui; Li, Hua; Ding, Wei; Zhao, Changqing; Zhang, Pu; Zhao, Jie	Comparative study of unilateral and bilateral pedicle screw fixation in posterior lumbar interbody fusion.	2012	China	Randomized controlled trial	108	F: 60	Between 30 - 70 (Range: 34 - 68)	Recurrent lumbar disk herniation, symptomatic lumbar stenosis with segmental instability, or symptomatic degenerative disk disease	1- or 2-segment lumbar interbody fusion with unilateral vs bilateral pedicle screw fixation betweel L3-S1	SF-36 PF domain
Djurasovic, Mladen; Glassman, Steven D; Dimar, John R 2nd; Crawford, Charles H 3rd; Bratcher, Kelly R; Carreon, Leah Y	Changes in the Oswestry Disability Index that predict improvement after lumbar fusion.	2012	US	Retrospective observational	1104	M: 430, F: 674	56.65 (12.7)	Standard degenerative indications - primary disc pathology, spondylolisthesis, instability, spinal stenosis, and short-segment fusion for lumbar scoliosis	Lumbar decompression and instrumented fusion	SF-36 PCS
Park, Jin Hoon; Hyun, Seung-Jae; Roh, Sung Woo; Rhim, Seung Chul	A comparison of unilateral laminectomy with bilateral decompression and fusion surgery in the treatment of grade I lumbar degenerative spondylolisthesis.	2012	Korea	Retrospective observational	45	M: 8, W: 37	64.0 (Range: 45 - 84)	Grade I lumbar degenerative spondylolisthesis	Unilateral laminectomy with bilateral decompression and fusion surgery at L3/4 and L4/5	SF-36 PCS
Mekhail, Nagy; Costandi, Shrif; Abraham, Benjamin; Samuel, Samuel Wadie	Functional and patient-reported outcomes in symptomatic lumbar spinal stenosis following percutaneous decompression.	2012	US	Prospective,Case series	40	M: 15 (37.5%), W: 25 (62.5%)	72.2 (Range: 53 - 86)	Neurogenic claudication with LSS	Percutaneous lumbar decompression (mild procedure) at levels between L2-S1	Pain Disability Index; Roland-Morris Disability Questionnaire; self-reported patient Standing Time and Walking Distance prior to experiencing symptoms of neurogenic claudication
Oestergaard, Lisa G; Nielsen, Claus V; Bunger, Cody E; Sogaard, Rikke; Fruensgaard, Soeren; Helmig, Peter; Christensen, Finn B	The effect of early initiation of rehabilitation after lumbar spinal fusion: a randomized clinical study.	2012	Denmark	Randomized controlled trial	82	Male: 6wk: 21 (53%), 12wk: 17 (42%)	6wk: 52.0 (8.5); 12wk: 51.3 (9.9)	Degenerative disc disease or spondylolisthesis grade 1 or 2	Instrumented lumbar spinal fusion	Dallas Pain Questionnaire daily activities domain, Low Back Pain Rating Scale
Parker, Scott L; Mendenhall, Stephen K; Shau, David N; Adogwa, Owoicho; Anderson, William N; Devin, Clinton J; McGirt, Matthew J	Minimum clinically important difference in pain, disability, and quality of life after neural decompression and fusion for same-level recurrent lumbar stenosis: understanding clinical versus statistical significance.	2012	US	Observational	53	W: 35	56.3 (12.5) Range: 18 - 70	Revision surgery for same-level recurrent lumbar stenosis-associated back and leg pain	Decompression and fusion	SF-12 PCS
Prasad, K S Manjunath; Gregson, Barbara A; Hargreaves, Gerard; Byrnes, Tiernan; Winburn, Philip; Mendelow, A David	Inversion therapy in patients with pure single level lumbar discogenic disease: a pilot randomized trial.	2012	UK	Pilot randomized trial	24	M: 11, F: 13	Range: 25 - 44	Single level unilateral lumbar disc protrusion	Scheduled for surgery for disc protrusion between L4-S1	Roland Morris Disability Questionnaire, SF-36 PF
Van de Kelft, Erik; Verguts, Leo	Clinical outcome of monosegmental total disc replacement for lumbar disc disease with ball-and-socket prosthesis (Maverick): prospective study with four-year follow-up.	2012	Belgium	Observational	50	M: 48%	37.10 (9.04); Excluded if younger than 30 and older than 70	Lumbar DDD at one level from L2 to S1	Total disc replacement	SF-36 PCS
Kang, James; An, Howard; Hilibrand, Alan; Yoon, S Tim; Kavanagh, Eoin; Boden, Scott	Grafton and local bone have comparable outcomes to iliac crest bone in instrumented single-level lumbar fusions.	2012	US	Randomized controlled trial	41	Grafton: M: 10, F: 18; ICBG: M: 5, F: 8	Range: 18 - 80; Grafton: 64.3; ICBG: 65.3	Degenerative spondylolisthesis	Instrumented Single-Level Lumbar Fusions	SF-36 PCS and PF
Parker, Scott L; Mendenhall, Stephen K; Shau, David; Adogwa, Owoicho; Cheng, Joseph S; Anderson, William N; Devin, Clinton J; McGirt, Matthew J	Determination of minimum clinically important difference in pain, disability, and quality of life after extension of fusion for adjacent-segment disease.	2012	US	Observational	50	M: 21, F: 29	58.9 (10.9) Range: 18 - 70	Revision surgery for adjacent segment disease-associated back and leg pain	Revision fusion	SF-12 PCS
Park, Chun-Kun; Ryu, Kyeong-Sik; Lee, Ki-Yeol; Lee, Hong-Jae	Clinical outcome of lumbar total disc replacement using ProDisc-L in degenerative disc disease: minimum 5-year follow-up results at a single institute.	2012	Korea	Retrospective observational	35	M: 19, F: 16	46.5 (10.6) Range: 27 - 70	Degenerative disc diseases with discogenic pain from L3-S1	Total disc replacement	SF-36 PCS; Sporting activity was also assessed using a questionnaire based on the Cincinnati Sports Activity Scale. 18 Sporting activity scores calculated in response to questions about the frequency and strenuousness of sporting activities
Mekhail, Nagy; Vallejo, Ricardo; Coleman, Mark H; Benyamin, Ramsin M	Long-term results of percutaneous lumbar decompression mild( R) for spinal stenosis.	2012	US	Prospective observational	58	F: 38 (66%)	70 (Range: 45 - 88)	Symptomatic lumbar stenosis presented with neurogenic claudication	Decompression between levels of L1-S1	SF-12 PCS and PF, ZCQ physical function
Yoon, Sang Mok; Ahn, Soon-Seob; Kim, Ki Hong; Kim, Young Don; Cho, Jae Hoon; Kim, Dae-Hyun	Comparative Study of the Outcomes of Percutaneous Endoscopic Lumbar Discectomy and Microscopic Lumbar Discectomy Using the Tubular Retractor System Based on the VAS, ODI, and SF-36.	2012	Korea	Prospective observational	72	PELD: M: 16, F: 9; MED: M: 13, F: 13	PELD: 45.88; MED: 56.46	Classic symptoms of lumbar radiculopathy	Percutaneous Endoscopic Lumbar Discectomy vs Microscopic Lumbar Discectomy Using the Tubular Retractor System at levels between L1-S1	SF-36 PCS
Low, Jeffrey B; Du, Jerry; Zhang, Kai; Yue, James J	ProDisc-L learning curve: 24-Month clinical and radiographic outcomes in 44 consecutive cases.	2012	US	Cohort study	44	M: 29, W: 15	Inclusion criteria: 18 - 60; 37 (Range: 25 - 59)	Lumbar DDD	Total disc replacement ProDisc-L at levels between L3-S1	SF-12 PCS
Sullivan, Humbert G; Bobenmoyer, Robert L; Boland, Kevin M; Cerniglia, Molly M; McHugh, Vicki L; Born, Hayley L; Mathiason, Michelle A; Ladwig, Nicholas R	Physical capability outcomes after total disc replacement with ProDisc-L.	2012	US	Retrospective observational	18	M: 6, W: 12	40.0 (10.2) Range: 25 - 62	Patients must have had low-back pain with or without leg pain for a minimum of 1 year, single level of degenerative disc disease at L3-4, L4-5, or L5-S1 on magnetic resonance imaging	Total disc replacement			Physical capability assessment tool
Chou, Dean; Lau, Darryl; Hermsmeyer, Jeffrey; Norvell, Daniel	Efficacy of interspinous device versus surgical decompression in the treatment of lumbar spinal stenosis: a modified network analysis.	2011	US	Systematic review	Weinstein: 138; Zucherman: 100	Weinstein: M: Surgical cohort not reported; Zucherman: M: 57%	Eligibility: 40 or older; Winstein: Surgical cohort not reported; Zucherman: 70	Lumbar spinal stenosis	Interspinous device versus surgical decompression	SF-36 PF, ZCQ PF domain
Thornes, Elisabeth; Ikonomou, Nikolaos; Grotle, Margreth	Prognosis of surgical treatment for degenerative lumbar spinal stenosis: a prospective cohort study of clinical outcomes and health-related quality of life across gender and age groups.	2011	Norway	Prospective observational	100	M: 45, F: 55	68.1 (10.3) Range: 40 - 85	Degenerative lumbar spinal stenosis	Decompression with/without fusion	SF-36 PF and PCS; SSS physical function
Hudson, William R S; Gee, John Eric; Billys, James B; Castellvi, Antonio E	Hybrid dynamic stabilization with posterior spinal fusion in the lumbar spine.	2011	US	Prospective,Non-randomized trial	28	M: 11, W: 17	43	Degenerative disc disease of the lumbar spine with or without HNP	Hybrid dynamic stabilization with posterior spinal fusion	SF-36 PCS
Rihn, Jeffrey A; Hilibrand, Alan S; Radcliff, Kristen; Kurd, Mark; Lurie, Jon; Blood, Emily; Albert, Todd J; Weinstein, James N	Duration of symptoms resulting from lumbar disc herniation: effect on treatment outcomes: analysis of the Spine Patient Outcomes Research Trial (SPORT).	2011	US	Randomized controlled trial and Observational components	788	Not reported	Over 18	Intervertebral disc herniation at or caudad to L2	Spinal arthrodesis between levels of L1-S1	SF-36 PF
Shabat, Shay; Miller, Larry E; Block, Jon E; Gepstein, Reuven	Minimally invasive treatment of lumbar spinal stenosis with a novel interspinous spacer.	2011	US	Prospective study of single arm of trial	53	F: 24 (45%)	70 (11)	Moderate LSS	Superion Interspinous Spacer	ZCQ physical function, SF-12 PCS
Skolasky, Richard L; Mackenzie, Ellen J; Wegener, Stephen T; Riley, Lee H 3rd	Patient activation and functional recovery in persons undergoing spine surgery.	2011	US	Prospective observational	65	F: 59%	58 (1.9)	Degenerative lumbar spinal stenosis - stenosis +/- listhesis	Lumbar decompression or, if spondylolisthesis was present, lumbar decompression combined with arthrodesis	SF-12 PCS
Hellum, Christian; Johnsen, Lars Gunnar; Storheim, Kjersti; Nygaard, Oystein P; Brox, Jens Ivar; Rossvoll, Ivar; Ro, Magne; Sandvik, Leiv; Grundnes, Oliver; Norwegian Spine Study Group	Surgery with disc prosthesis versus rehabilitation in patients with low back pain and degenerative disc: two year follow-up of randomised study.	2011	Norway	Randomized controlled trial	Surgery cohort: 86	W: 40 (47%)	41.1 (7.1), Range: 25 - 55	Degenerative intervertebral disc changes in L4/L5 or L5/S1, or both	Replacement of the degenerative intervertebral lumbar disc with an artificial lumbar disc	SF-36 PF and PCS
Aalto, Timo J; Leinonen, Ville; Herno, Arto; Alen, Markku; Kroger, Heikki; Turunen, Veli; Savolainen, Sakari; Saari, Tapani; Airaksinen, Olavi	Postoperative rehabilitation does not improve functional outcome in lumbar spinal stenosis: a prospective study with 2-year postoperative follow-up	2011	finland	Observational	102; A: 50, B: 52	M: 43, F: 59	62.5 (11.1), Range: 34 - 86	LSS with degenerative changes	Open or microscopic decompression			Treadmill test
Haugen, Anne Julsrud; Grovle, Lars; Brox, Jens Ivar; Natvig, Bard; Keller, Anne; Soldal, Dag; Grotle, Margreth	Estimates of success in patients with sciatica due to lumbar disc herniation depend upon outcome measure.	2011	Norway	Prospective observational	Surgical cohort at 12 months: 126	Unclear in surgical cohort	Greater than 18	Sciatica	Surgery for sciatica	Maine-Seattle Back Questionnaire; SF-36 PF
Sigmundsson, Freyr G; Kang, Xiao P; Jonsson, Bo; Stromqvist, Bjorn	Correlation between disability and MRI findings in lumbar spinal stenosis: a prospective study of 109 patients operated on by decompression.	2011	Sweden	Prospective observational	109	Male: 53	Median: 71 (Range: 34 - 89)	Central spinal stenosis	Decompressive laminectomy or laminotomy	Estimated walking distance, SF-36 PF
Desai, Atman; Ball, Perry A; Bekelis, Kimon; Lurie, Jon D; Mirza, Sohail K; Tosteson, Tor D; Weinstein, James N	Outcomes after incidental durotomy during first-time lumbar discectomy.	2011	US	Retrospective observational	No-Durotomy: 759, Durotomy: 25	F: No-D: 329 (43%), D: 11 (44%)	No-D: 40.5 (10.8); D: 44 (10.8)	Radicular leg pain with associated neurological signs, IDH seen on cross-sectional imaging, and symptoms that had persisted for at least 6 weeks	Standard open posterior lumbar discectomy at the affected level or levels	SF-36 PF domain
Overdevest, Gijsbert M; Luijsterburg, Pim A J; Brand, Ronald; Koes, Bart W; Bierma-Zeinstra, Sita M A; Eekhof, Just A H; Vleggeert-Lankamp, Carmen L A M; Peul, Wilco C	Design of the Verbiest trial: cost-effectiveness of surgery versus prolonged conservative treatment in patients with lumbar stenosis.	2011	Netherlands	Randomized controlled trial - Protocol	280	Protocol	>50	Months neurogenic intermittent claudication; Narrowed lumbar spinal canal, nerve root canal or intervertebral foramen at one or more levels	Surgical decompression	Zurich Claudication Questionnaire - physical function, Roland Morris Disability Questionnaire, SF-36 PF		Shuttle Walking Test; Short Physical Performance Battery	A continuous 7-day measurement with triaxial accelerometers (GENEA®, Unilever) provides information about the total amount, the frequency, the intensity, and the duration of physical activity
Desai, Atman; Ball, Perry A; Bekelis, Kimon; Lurie, Jon; Mirza, Sohail K; Tosteson, Tor D; Weinstein, James N	SPORT: does incidental durotomy affect long-term outcomes in cases of spinal stenosis?.	2011	US	Retrospective observational	404; No Durotomy: 367, Durotomy: 37	F: No-D: 140 (38%), D: 16 (43%)	No D: 63.9 (12.3); D: 64 (11.9)	Spinal stenosis, without associated spondylolisthesis	Standard, first-time, open decompressive laminectomy	SF-36 PF and PCS
Olson, Patrick R; Lurie, Jon D; Frymoyer, John; Walsh, Thomas; Zhao, Wenyan; Morgan, Tamara S; Abdu, William A; Weinstein, James N	Lumbar disc herniation in the Spine Patient Outcomes Research Trial: does educational attainment impact outcome?.	2011	US	Randomized controlled trial and Observational components	1171	W: 42%	42	Disc herniation	Standard open discectomy for operative group but all surgical candidate	SF-36 PF
Slatis, Par; Malmivaara, Antti; Heliovaara, Markku; Sainio, Paivi; Herno, Arto; Kankare, Jyrki; Seitsalo, Seppo; Tallroth, Kaj; Turunen, Veli; Knekt, Paul; Hurri, Heikki	Long-term results of surgery for lumbar spinal stenosis: a randomised controlled trial.	2011	Finland	Randomized controlled trial	50	F: 78%	63 (9)	Lumbar spinal stenosis	Segmental decompression and an undercutting facetectomy	Assessed walking ability by asking the distance in metres that the patient could walk on even ground without a break.
Holinka, Johannes; Krepler, Petra; Matzner, Michael; Grohs, Josef G	Stabilising effect of dynamic interspinous spacers in degenerative low-grade lumbar instability.	2011	Austria	Retrospective observational	50	M: 14, W: 36	72 (7.4) Range: 60 - 84	Isolated lumbar spinal stenosis or from lumbar spinal stenosis combined with degenerative low-grade lumbar instability up to 5 mm translational slip on functional X-rays analogous to grade 1 spondylolisthesis.	Scheduled for decompression of lumbar spinal stenosis up to three segment	Patient reported walking distance
DeVine, John; Norvell, Daniel C; Ecker, Erika; Fourney, Daryl R; Vaccaro, Alex; Wang, Jeff; Andersson, Gunnar	Evaluating the correlation and responsiveness of patient-reported pain with function and quality-of-life outcomes after spine surgery.	2011	US	Systematic review	SF-36 PCS sample size = 938 pooled	Not reported	>18	Inclusion criteria: surgical treatment for chronic low back pain with exclusion of cancer, deformity, infection and trauma	The majority of the surgical groups involved fusion with some variation of technique (n = 8) and one included total disc replacement	SF-36 PCS
Froholdt, Anne; Holm, Inger; Keller, Anne; Gunderson, Ragnhild B; Reikeraas, Olav; Brox, Jens I	No difference in long-term trunk muscle strength, cross-sectional area, and density in patients with chronic low back pain 7 to 11 years after lumbar fusion versus cognitive intervention and exercises.	2011	Norway	Randomized controlled trial	24	M: 10 (42%)	43.0 (8.7), Range: 25 - 60	Low back pain for at least 1 year and degenerative changes at L4-L5 and/ or L5-S1 on plain radiographs	Lumbar fusion consisted of posterolateral autologous bone transplantation and transpedicular screw fixation of the L4-L5 and/or L5-S1 segments		Isokinetic trunk muscle strength between 10deg extension to 80deg flexion at 60 and 120deg/sec - flexion and extension
Arts, Mark P; Brand, Ronald; van den Akker, M Elske; Koes, Bart W; Bartels, Ronald H M A; Tan, W F; Peul, Wilco C	Tubular diskectomy vs conventional microdiskectomy for the treatment of lumbar disk herniation: 2-year results of a double-blind randomized controlled trial.	2011	Netherlands	Randomized controlled trial	325, 166 in tubular, 159 in conventional	Male: Tubular: 84 (51%), Conventional: 88 (55%)	Tubular: 41.6 (9.8); Conventional: 41.3 (11.7)	Sciatica resulting from lumbar disk herniation	Tubular vs conventional diskectomy	Roland-Morris Disability Questionnaire; SF-36 PF
Adogwa, Owoicho; Parker, Scott L; Shau, David; Mendelhall, Stephen K; Cheng, Joseph; Aaronson, Oran; Devin, Clinton J; McGirt, Matthew J	Long-term outcomes of revision fusion for lumbar pseudarthrosis: clinical article.	2011	US	Retrospective observational	47	M: 17, W: 30	54.50 (10.48)	Symptomatic pseudarthrosis	Revision lumbar arthrodesis	SF-12 PCS
Shabat, Shay; Arinzon, Zeev; Gepstein, Reuven; Folman, Yoram	Long-term follow-up of revision decompressive lumbar spinal surgery in elderly patients.	2011	Israel	Retrospective observational	Revision: 31, No revision: 326	Not reported	65 and above	Stenosis due to degenerative spondylosis were included	Revision vs primary decompressive surgery			Barthel Index for Activities of Daily Living
Aravind Athiviraham, Zubair A. Wali, David Yen	Predictive factors influencing clinical outcome with operative management of lumbar spinal stenosis	2011	Canada	Prospective observational	Enrolled: 94, Follow up: 89	Unclear	Unclear	Lumbar stenosis	Bilateral laminectomy with bilateral foraminotomies. Patients having preexisting degenerative spondylolisthesis had the decompression and a posterolateral fusion with iliac crest autograft	Roland Morris
Gornet, Matthew F; Burkus, J Kenneth; Dryer, Randall F; Peloza, John H	Lumbar disc arthroplasty with Maverick disc versus stand-alone interbody fusion: a prospective, randomized, controlled, multicenter investigational device exemption trial.	2011	US	Randomized controlled trial	577; Receiving lumbar disc arthroplasty: 405, Fusion: 172	M: Arthroplasty: 50.6%, Fusion: 50.0%; M: 291, F: 286	Arthroplasty: 39.9 (Range: 18 - 70); Fusion: 40.2 (Range: 18 - 65)	Degenerative disc disease or discogenic back pain with/without leg pain	Lumbar disc arthroplasty vs anterior lumbar interbody fusion	SF-36 PCS
Delamarter, Rick; Zigler, Jack E; Balderston, Richard A; Cammisa, Frank P; Goldstein, Jeffrey A; Spivak, Jeffrey M	Prospective, randomized, multicenter Food and Drug Administration investigational device exemption study of the ProDisc-L total disc replacement compared with circumferential arthrodesis for the treatment of two-level lumbar degenerative disc disease: results at twenty-four months	2011	US	Randomized controlled trial	Start: 237, 24 months: 203; Total disc: 143, Arthrodesis: 60	Total disc: M: 57.6%, F: 42.4%; Arthrodesis: M: 54.2%, F: 45.8%	Total disc: 41.8 (7.73); Arthrodesis: 41.8 (7.81)	Degenerative disc disease at two contiguous vertebral levels from L3 to S1 with or without leg pain	Total disc replacement for one cohort and arthrodesis for second cohort	SF-36 PCS
Lebow, Richard L; Adogwa, Owoicho; Parker, Scott L; Sharma, Adrija; Cheng, Joseph; McGirt, Matthew J	Asymptomatic same-site recurrent disc herniation after lumbar discectomy: results of a prospective longitudinal study with 2-year serial imaging.	2011	US	Prospective observational	108	M: 72, W: 36	41.5 (10) Range: 21 - 67	Single-level herniated disc	Lumbar discectomy	SF-36 PCS
Kovacs, Francisco M; Urrutia, Gerard; Alarcon, Jose Domingo	Surgery versus conservative treatment for symptomatic lumbar spinal stenosis: a systematic review of randomized controlled trials.	2011	Spain	Systematic review	Malmivaara: 45, Weinstein_a: 101, Weinstein_b: 92, Zucherman: 100	Not reported	Malmivaara: 62; Weinstein_a: 66; Weinstein_b: 65.5; Zucherman: 70	Spinal stenosis and degenerative spondylolisthesis; Neurogenic claudication or sciatica	Decompression with or without fusion, xstop	SF-36 PF, ZCQ PF		Walking capacity was assessed on a treadmill at a speed of 2.5 km/h for a maximum of 30 min or 1.25 km. Restriction of walking was defined as the distance after which a patient did not want to go on because of pain, or fatigue or weakness in legs, or a combination of these.
Sanden, Bengt; Forsth, Peter; Michaelsson, Karl	Smokers show less improvement than nonsmokers two years after surgery for lumbar spinal stenosis: a study of 4555 patients from the Swedish spine register.	2011	Sweden	Cohort study	4555	F: Smokers: 444 (58.6%), Nonsmokers: 2091 (55.1%)	>50; Smokers: 64.6 (8.5); Nonsmokers: 70.0 (8.6)	LSS	Surgery for LSS	Self-reported walking distance, SF-36 PF
Crawford, Charles H 3rd; Smail, Jennifer; Carreon, Leah Y; Glassman, Steven D	Health-related quality of life after posterolateral lumbar arthrodesis in patients seventy-five years of age and older.	2011	US	Retrospective observational	35	M: 11, W: 24	78.3 (Range 75 - 85)	Stenosis (20), spondylolisthesis (12), instability (1), disc pathology (1), and scoliosis (1)	Decompression and instrumented posterolateral lumbar arthrodesis	SF-36 PCS
Chaichana, Kaisorn L; Mukherjee, Debraj; Adogwa, Owoicho; Cheng, Joseph S; McGirt, Matthew J	Correlation of preoperative depression and somatic perception scales with postoperative disability and quality of life after lumbar discectomy.	2011	US	Prospective observational	67	M: 42, W: 25	41 (10) Range: 18 - 70	A single-level herniated disc causing back pain and/or radiculopathy	Discectomy	SF-36 PCS
Menchetti, P P M; Postacchini, F; Bini, W; Canero, G	Percutaneous surgical treatment in lumbar spinal stenosis with Aperius-PercLID: indications, surgical technique and results.	2011	Italy	Retrospective observational	70	M: 46, F: 24	63.5	Symptomatic degenerative lumbar spinal stenosis with or without NIC	AperiusTM PercLID	ZCQ PF
Sinikallio, Sanna; Aalto, Timo; Airaksinen, Olavi; Lehto, Soili M; Kroger, Heikki; Viinamaki, Heimo	Depression is associated with a poorer outcome of lumbar spinal stenosis surgery: a two-year prospective follow-up study.	2011	Finland	Prospective observational	96	Male: 41%	62 (11.1)	Symptomatic LSS	Decompressive surgery	Self-reported walking distance
Djurasovic, Mladen; Glassman, Steven D; Howard, Jennifer M; Copay, Anne G; Carreon, Leah Y	Health-related quality of life improvements in patients undergoing lumbar spinal fusion as a revision surgery	2011	US	Retrospective observational	171; Underwent revision decompression and fusion for recurrent radiculopathy after prior laminectomy or discectomy: 91, Underwent decompression and extension of fusion for adjacent segment degeneration (ASD) at the levels immediately adjacent to a prior fusion: 42, Underwent a revision for nonunion after a previously attempted fusion: 38	Male: 70 (40.9%)	55.5 (14.4)	Degenerative lumbar condition	Lumbar spinal fusion and had previously undergone lumbar surgery at the same or adjacent levels	SF-36 PCS
Pons, Tracey; Shipton, Edward A	Multilevel lumbar fusion and postoperative physiotherapy rehabilitation in a patient with persistent pain.	2011	New Zealand	Case study	1	M	68	Lumbar spinal stenosis	Multilevel fusion took place at L2-5 with a pedicle screw construct	Self reported walking distance		Shuttle-walking test
Selviaridis, P; Foroglou, N; Tsitlakidis, A; Hatzisotiriou, A; Magras, I; Patsalas, I	Long-term outcome after implantation of prosthetic disc nucleus device (PDN) in lumbar disc disease.	2010	Greece	Prospective observational	10	M: 8, F: 2	41.6 (10.4) Range: 26 - 61	Long-standing low-back pain and sciatic pain from one-level disc degeneration	Implantation of prosthetic disc nucleus device	SF-36 PCS and PF
Steurer, Johann; Nydegger, Alexander; Held, Ulrike; Brunner, Florian; Hodler, Jurg; Porchet, Francois; Min, Kan; Mannion, Anne F; Michel, Beat; LumbSten Research Collaboration	LumbSten: the lumbar spinal stenosis outcome study.	2010	Switzerland	Prospective observational - Protocol	350	Protocol	50 or more	Neurogenic claudication and radiological findings of lumbar spinal stenosis	Surgery indicated for LSS	Swiss Spinal Stenosis Questionnaire PF domain, SF-36 PF domain
Mannion, Anne F; Denzler, R; Dvorak, J; Grob, D	Five-year outcome of surgical decompression of the lumbar spine without fusion.	2010	Switzerland	Prospective observational	143	Men: 92 (64%)	Over 45; 64 (11)	Degenerative spinal disease with compression of the neural elements	Decompression surgery without fusion	Roland Morris Disability Questionnaire
Sinikallio, Sanna; Lehto, Soili M; Aalto, Timo; Airaksinen, Olavi; Kroger, Heikki; Viinamaki, Heimo	Depressive symptoms during rehabilitation period predict poor outcome of lumbar spinal stenosis surgery: a two-year perspective.	2010	Finland	Observational	96	Male: 41%	62 (11.1)	Symptomatic lumbar spinal stenosis	Decompressive surgery with or without spondylodesis with or without instrumentation	Self-reported walking distance, Stucki questionnaire physical disability subscale
van den Eerenbeemt, Karin D; Ostelo, Raymond W; van Royen, Barend J; Peul, Wilco C; van Tulder, Maurits W	Total disc replacement surgery for symptomatic degenerative lumbar disc disease: a systematic review of the literature.	2010	Netherlands	Systematic review	Ogon et al.: 34	Ogon et al.: M: 8, F: 26	Ogon et al.: 44 (Range: 30 - 60)	Ogon et al.: DDD	Ogon et al.: total disc replacement	Ogon et al.: SF-36 PCS
Moojen, Wouter A; Arts, Mark P; Brand, Ronald; Koes, Bart W; Peul, Wilco C	The Felix-trial. Double-blind randomization of interspinous implant or bony decompression for treatment of spinal stenosis related intermittent neurogenic claudication.	2010	Netherlands	Randomized controlled trial - Protocol	216 to be enrolled	Protocol	Range: 40 - 85	Spinal stenosis related intermittent neurogenic claudication	Interspinous implant surgery versus bony decompression surgery	Zurich Claudication Questionnaire PF domain; Modified Roland Disability Questionnaire for Sciatica; SF-36 PF		Shuttle walking test
Veresciagina, Kotryna; Spakauskas, Bronius; Ambrozaitis, Kazys Vytautas	Clinical outcomes of patients with lumbar disc herniation, selected for one-level open-discectomy and microdiscectomy.	2010	Lithuania	Prospective observational	200	M: 53%, F: 47%	43 (1) Min: 21 – Max: 76	LDH at Levels between L2-S1	Lumbar microdiscectomy (MD) and open-discectomy (OD)	SF-36 PCS
Weinstein, James N; Tosteson, Tor D; Lurie, Jon D; Tosteson, Anna; Blood, Emily; Herkowitz, Harry; Cammisa, Frank; Albert, Todd; Boden, Scott D; Hilibrand, Alan; Goldberg, Harley; Berven, Sigurd; An, Howard	Surgical versus nonoperative treatment for lumbar spinal stenosis four-year results of the Spine Patient Outcomes Research Trial.	2010	US	Randomized controlled trial,Observational	413	F: 159 (38%)	63.8 (12.2)	Lumbar Spinal Stenosis	Standard posterior decompressive laminectomy at levels between L2-S1	SF-36 PF
Schulte, Tobias L; Schubert, Tim; Winter, Corinna; Brandes, Mirko; Hackenberg, Lars; Wassmann, Hansdetlef; Liem, Dennis; Rosenbaum, Dieter; Bullmann, Viola	Step activity monitoring in lumbar stenosis patients undergoing decompressive surgery	2010	Germany	Prospective observational	47	M: 23, W: 24	69.3 (7.5)	Symptomatic degenerative central LSS	Surgical decompression with or without fusion	Roland Morris score			Gait cycles per day
Park, Daniel K; An, Howard S; Lurie, Jon D; Zhao, Wenyan; Tosteson, Anna; Tosteson, Tor D; Herkowitz, Harry; Errico, Thomas; Weinstein, James N	Does multilevel lumbar stenosis lead to poorer outcomes?: a subanalysis of the Spine Patient Outcomes Research Trial (SPORT) lumbar stenosis study.	2010	US	Randomized controlled trial,Observational	Surgical cohort: 400	Unclear for surgical cohort	Recruited adults only (>18)	Multilevel lumbar stenosis with or without degenerative spondylolisthesis compared to single level disease	Decompressive surgery	SF-36 PF
Atlas, Steven J; Tosteson, Tor D; Blood, Emily A; Skinner, Jonathan S; Pransky, Glenn S; Weinstein, James N	The impact of workers' compensation on outcomes of surgical and nonoperative therapy for patients with a lumbar disc herniation: SPORT.	2010	US	Randomized controlled trial and Observational components	Enrolled: 1244; Randomized cohort: 501, Observational cohort: 743	F: Wc surg: 18 (22%), WC non op: 5 (18%), no WC sug: 197 (43%), no wc non op: 130 (41%)	WC surg: 36.9 (8.3); WC non op: 41 (10.4); no WC surg: 40.7 (9.8); no WC non op: 41 (10.2)	Lumbar radiculopathy for at least 6 weeks	Standard open discectomy	SF-36 PF domain
Richter, Alexander; Schutz, Christian; Hauck, Michael; Halm, Henry	Does an interspinous device (Coflex) improve the outcome of decompressive surgery in lumbar spinal stenosis? One-year follow up of a prospective case control study of 60 patients.	2010	Germany	Prospective observational	60	F: 28	Range: 45 - 80	Lumbar spinal stenosis and a period of minimum 3 months of frustrating conservative treatment with one or two level stenosis	Microsurgical decompressive surgery	Roland Morris disability questionnaire; Pain-free walking distance, estimated by the patient
Lauryssen, Carl	Technical advances in minimally invasive surgery: direct decompression for lumbar spinal stenosis.	2010	US	Review, prospective and retrospective data analysis	Pilot: 9; Chart review: 67	Pilot: M: 2, F: 7; Chart review: M: 35 (52%), F: 32 (48%)	Pilot: 68.7 (Range: 46 - 83); Chart review: 66 (Range: 40 - 89)	Lumbar Spinal Stenosis	Minimally Invasive Surgery Direct Decompression	ZCQ PF; SF-36 PCS
Sobottke, R; Rollinghoff, M; Siewe, J; Schlegel, U; Yagdiran, A; Spangenberg, M; Lesch, R; Eysel, P; Koy, T	Clinical outcomes and quality of life 1 year after open microsurgical decompression or implantation of an interspinous stand-alone spacer.	2010	Germany	Prospective observational	36	M:F ratio: 1:1.8	68.1 (9.7) Min: 46 - Max: 86	Neurogenic intermittent claudication (NIC) secondary to LSS	Open Microsurgical Decompression or Implantation of an Interspinous Stand-Alone Spacer	SF-36 PCS		The duration (min) of walking tolerance was measured until termination by the patient for claudication symptoms. Speed was 'preset' but didn't describe what that was/how determined.
Gelalis, Ioannis D; Arnaoutoglou, Christina; Christoforou, Giorgos; Lykissas, Marios G; Batsilas, Ioannis; Xenakis, Theodoros	Prospective analysis of surgical outcomes in patients undergoing decompressive laminectomy and posterior instrumentation for degenerative lumbar spinal stenosis.	2010	Greece	Prospective observational	37	M: 14, F: 23	64 (Range: 36 - 82)	Degenerative spondylolisthesis (grade 1) in six patients and degenerative lumbar scoliosis in two patients with a curvature of 22° and 28°	Total laminectomy, medial facetectomy, and foraminotomies at the affected levels	Self reported walking distance (<100m, 100 - 500m, 500 - 1000m, >1000m)
Gencay-Can, A; Gunendi, Z; Suleyman Can, S; Sepici, V; Ceviker, N	The effects of early aerobic exercise after single-level lumbar microdiscectomy: a prospective, controlled trial.	2010	Turkey	Prospective,Non-randomized trial	40	M: 24, F: 16	Range: 18 - 65; Median (25-75%); Aerobic ex group: 49 (43 - 56.25); Control group: 48 (43.5 - 53.5)	Unilateral radicular pain	First time single level lumbar microdiscectomy at levels between L3-S1	Roland Morris Disability Index	Lumbar schober test
Kim, You-Sin; Park, Jaebum; Hsu, Jeffrey; Cho, Kyu Kwon; Kim, Yoon Hyuk; Shim, Jae Kun	Effects of training frequency on lumbar extension strength in patients recovering from lumbar dyscectomy	2010	Korea	Prospective,Non-randomized trial	40	M: 100%	Range: 30 - 53; Group 1: 39.00 (2.26); Group 2: 41.60 (1.63); Group 3: 41.70 (1.85); Control group: 41.90 (1.55)	LDH at levels between L4-S1	Discectomy		Lumbar extension strengths at each angle (i.e. 72deg, 60deg, 48deg, 36deg, 24deg, 12deg and 0deg)
Transfeldt, Ensor E; Topp, Raymond; Mehbod, Amir A; Winter, Robert B	Surgical outcomes of decompression, decompression with limited fusion, and decompression with full curve fusion for degenerative scoliosis with radiculopathy.	2010	US	Retrospective observational	85	Not reported	Group I: 77 (Range: 52 - 85); 43 patients in Group II: 70 (Range: 50 - 93); 20 patients in Group III: 63 (Range: 51 - 80)	Degenerative scoliosis and radiculopathy; Apex between L2 and L4	Decompression alone; Limited fusion; Long fusion (mean fusion levels 3.1)	Roland Morris scales, SF-36 PF and PCS
Singh, Anjani K; Ramappa, Manju; Bhatia, Chandra K; Krishna, Manoj	Less invasive posterior lumbar interbody fusion and obesity: clinical outcomes and return to work.	2010	UK	Retrospective observational	89	M:F ratio: 6:9	45.5 (Range: 32 - 58)	Chronic low back pain for a minimum of 2 years that had proven unresponsive to conservative treatment; All patients had MRI evidence of disc degeneration	Less invasive posterior lumbar interbody fusion	SF-36 PF
Chopko, Bohdan; Caraway, David L	MiDAS I (mild Decompression Alternative to Open Surgery): a preliminary report of a prospective, multi-center clinical study.	2010	US	Prospective,Non-randomized trial	78	F: 46 (61.3%)	70.0 (Range: 37 - 88)	Symptomatic central canal spinal stenosis	Mild procedure for lumbar decompression at levels between L1-S1	Zurich Claudication Questionnaire PF domain, SF-12 PCS and PF
Fransen, Patrick	Reduction of postoperative pain after lumbar microdiscectomy with DuraSeal Xact Adhesion Barrier and Sealant System.	2010	Belgium	Randomized controlled trial	20	M: 14, F: 6	Range: 18 - 75; Treatment group: 41.4 (Range: 19 - 69); Control group: 38 (Range: 23 - 71)	Single level LDH	Lumbar microdiscectomy with DuraSeal Xact Adhesion Barrier and Sealant System	SF-36 PF, physical health score
Celik, Suat Erol; Celik, Sevinc; Goksu, Kamber; Kara, Ayhan; Ince, Irfan	Microdecompressive laminatomy with a 5-year follow-up period for severe lumbar spinal stenosis.	2010	Turkey	Prospective,Case control	71	TL: M: 16, F: 18; MDL: M: 17, F: 20	TL: 61 (13); MDL: 59 (14)	Lumbar spinal stenosis	Total laminectomy vs bilateral microdecompressive laminotomy	Self-reported walking distance without pain
Boskovic, K; Cigic, T; Grajic, M; Todorovic-Tomasevic, S; Knezevic, A	The quality of life of patients after a lumbar microdiscectomy: a four-year monitoring study.	2010	Serbia	Prospective observational	50	M: 52%, F: 48%	44.9 (9.0) Range: 24 - 60	LDH at levels between L3-S1	Microdiscectomy	SF-36 PF and physical health; NASS disability subscale
Sinikallio, Sanna; Airaksinen, Olavi; Aalto, Timo; Lehto, Soili M; Kroger, Heikki; Viinamaki, Heimo	Coexistence of pain and depression predicts poor 2-year surgery outcome among lumbar spinal stenosis patients.	2010	Finland	Retrospective observational	93	Male: 41%	62 (11.2)	Symptomatic lumbar spinal stenosis	Decompressive surgery	Self-reported walking distance, stucki questionnaire physical disability subscale
Carreon, Leah Y; Glassman, Steven D; Kantamneni, Neha R; Mugavin, Mark O; Djurasovic, Mladen	Clinical outcomes after posterolateral lumbar fusion in workers' compensation patients: a case-control study.	2010	US	Case control	783	Non workers comp: M: 34, F: 24; Workers comp: M: 32, F: 26	Non workers comp: 47.8 (9.4); Workers comp: 47.9 (9.4)	Listhesis, instability, stenosis, disc pathology, post discectomy instability, adjacent level degeneration, nonunion	Posterolateral fusion	SF-36 PCS
Mokhtar, Sabarul A; McCombe, Peter F; Williamson, Owen D; Morgan, Michael K; White, Gavin J; Sears, William R	Health-related quality of life: a comparison of outcomes after lumbar fusion for degenerative spondylolisthesis with large joint replacement surgery and population norms.	2010	Australia	Prospective observational	100	M: 27, W: 73	67 (Range: 46 - 90)	Spinal stenosis associated with degenerative spondylolisthesis	Decompressive laminectomy and single-level posterior lumbar interbody fusion	SF-12 PCS
Gerszten, Peter C; Smuck, Matthew; Rathmell, James P; Simopoulos, Thomas T; Bhagia, Sarjoo M; Mocek, Christopher K; Crabtree, Tami; Bloch, Daniel A; SPINE Study Group	Plasma disc decompression compared with fluoroscopy-guided transforaminal epidural steroid injections for symptomatic contained lumbar disc herniation: a prospective, randomized, controlled trial.	2010	US	Randomized controlled trial	18	Depression cohort: F: 24 (53%)	Range: 18 - 75; Decompression cohort: 46 (12)	Symptomatic contained lumbar disc herniation	Plasma disc decompression	SF-36 PF and PCS
Jayarao, Mayur; Chin, Lawrence S	Results after lumbar decompression with and without discectomy: comparison of the transspinous and conventional approaches.	2010	US	Retrospective observational	40	Not reported	53 (Range: 28 - 78)	Single-level lumbar stenosis and neurogenic claudication	Single-level lumbar decompression with or without a discectomy at levels between L2-S1	Roland-Morris Disability Questionnaire
Copay, Anne G; Martin, Marcus M; Subach, Brian R; Carreon, Leah Y; Glassman, Steven D; Schuler, Thomas C; Berven, Sigurd	Assessment of spine surgery outcomes: inconsistency of change amongst outcome measurements.	2010	US	Prospective observational,Secondary analysis	460	F: 59.1%	54.4	Spinal stenosis (28.5%), lumbar disc pathology/degeneration (15.8%), and spondylolisthesis (14.7%)	Some patients (11.5%) underwent decompression surgery, but most patients (88.5%) underwent fusion surgery	SF-36 PCS
Kim, You-Sin; Park, Jaebum; Shim, Jae Kun	Effects of aquatic backward locomotion exercise and progressive resistance exercise on lumbar extension strength in patients who have undergone lumbar diskectomy.	2010	Korea	Prospective,Non-randomized trial	30	M: 100%	38.9 (4.77)	Disk herniation	Lumbar Diskectomy at levels between L3-S1		Isometric lumbar extension strength at each different lumbar spine flexion angle (ie, 72°, 60°, 48°, 36°, 24°, 12°, and 0°)
Okoro, Tosan; Sell, Phillip	A short report comparing outcomes between L4/L5 and L5/S1 single-level discectomy surgery.	2010	UK	Prospective observational	130	L4/L5 level: M: 23, F: 30; L5/S1 level: M: 32, F: 45; M: 55, F: 75	40.6 (11.3) Range: 26 - 75	LDH	Unilateral discectomies	Subjective walking distance, low back outcome score
Nielsen, Per Rotboll; Jorgensen, Lars Damkjaer; Dahl, Benny; Pedersen, Tom; Tonnesen, Hanne	Prehabilitation and early rehabilitation after spinal surgery: randomized clinical trial.	2010	Denmark	Randomized controlled trial	73	F: 43	Over 18; Range: 23 - 88	Degenerative lumbar disease	Scheduled for surgery at the list for elective lumbar spinal surgery for degenerative disease with low back pain and radiating pain	Roland Morris Questionnaire		5 times sit to stand, TUG
Di Silvestre, Mario; Lolli, Francesco; Bakaloudis, Georgios; Parisini, Patrizio	Dynamic stabilization for degenerative lumbar scoliosis in elderly patients.	2010	Italy	Retrospective observational	29	M: 7, F: 22	68.5 (Range: 61 - 78)	Degenerative lumbar scoliosis and some w/ associated stenosis and degenerative spondylolisthesis	Dynamic stabilization (Dynesys system) without fusion combined with decompressive laminectomy	Roland Morris Disability Questionnaire
Smith, Justin S; Ogden, Alfred T; Shafizadeh, Stephen; Fessler, Richard G	Clinical outcomes after microendoscopic discectomy for recurrent lumbar disc herniation.	2010	US	Retrospective,Case series	16	M: 10, W: 6	46 (Range: 26 - 73)	Recurrent lumbar disc herniation at L4/5 or L5/S1	Microendoscopic discectomy	SF-36 PCS
Sinikallio, Sanna; Aalto, Timo; Lehto, Soili M; Airaksinen, Olavi; Herno, Arto; Kroger, Heikki; Viinamaki, Heimo	Depressive symptoms predict postoperative disability among patients with lumbar spinal stenosis: a two-year prospective study comparing two age groups.	2010	Finland	Prospective observational	96	Male: Young: 48%; Old: 33%	Young: 52.5 (6.0) Range: 35 - 61; Old: 70.8 (6.6) Range: 62 - 86	Lumbar spinal stenosis	Decompressive surgery	Self-reported walking capacity (distance)
Salame, Khalil; Lidar, Zvi	Minimally invasive approach to far lateral lumbar disc herniation: technique and clinical results.	2010	Israel	Retrospective observational	31	M: 15, F: 16	52 (Range: 30 - 77)	Far lateral lumbar disc herniation	Minimally invasive discectomy at levels between L2-S1	SF-36 PF
Zhang, Zhong-min; Zhao, Liang; Qu, Dong-bin; Jin, Da-di	Artificial nucleus replacement: surgical and clinical experience.	2009	China	Cohort study	58	M: 36, W: 22	38.4 (Range: 23 - 58)	A single segment herniation	Prosthetic disc nucleus	Prolo Functional Economic Rating Scale - functional subscale	Spinal mobility tests included forward flexion measurement (distance from the fingertips to the floor) when standing, lateral flexion of the trunk and rotation
Lundin, Anders; Magnuson, Anders; Nilsson, Olle	A stiff and straight back preoperatively is associated with a good outcome 2 years after lumbar disc surgery	2009	sweden	Prospective observational	80	M: 44	42 (Range: 18 - 65)	Lumbar disc herniation and clinical presentation of sciatica	Microscopic lumbar disc surgery	Disability Rating Index (DRI)	Lumbar flexion and lordosis during standing and flexion
Andersen, Thomas; Christensen, Finn B; Niedermann, Bent; Helmig, Peter; Hoy, Kristian; Hansen, Ebbe S; Bunger, Cody	Impact of instrumentation in lumbar spinal fusion in elderly patients: 71 patients followed for 2-7 years.	2009	Denmark	Observational	94	W: 60	70 (Range: 60 - 88)	Spinal stenosis with instability or need for extensive decompression or high pain intensity	Posterolateral spinal fusion, either as a non-instrumented procedure (51 patients) or as an instrumented procedure. Central laminectomy was performed in 73 patients	Dallas pain questionnaire - daily activities subscale, SF-36 PCS
Weinstein, James N; Lurie, Jon D; Tosteson, Tor D; Zhao, Wenyan; Blood, Emily A; Tosteson, Anna N A; Birkmeyer, Nancy; Herkowitz, Harry; Longley, Michael; Lenke, Lawrence; Emery, Sanford; Hu, Serena S	Surgical compared with nonoperative treatment for lumbar degenerative spondylolisthesis. four-year results in the Spine Patient Outcomes Research Trial (SPORT) randomized and observational cohorts.	2009	US	Randomized controlled trial,Observational	395	Not reported	>18	Lumbar Degenerative Spondylolisthesis	Standard decompressive laminectomy (with or without fusion)	SF-36 PF
Brouwer, Patrick A; Peul, Wilco C; Brand, Ronald; Arts, Mark P; Koes, Bart W; van den Berg, Annette A; van Buchem, Mark A	Effectiveness of percutaneous laser disc decompression versus conventional open discectomy in the treatment of lumbar disc herniation; design of a prospective randomized controlled trial.	2009	Netherlands	Randomized controlled trial - Protocol	110	Protocol	Range: 18 - 70	Lumbar disc herniation	Percutaneous laser disc decompression versus conventional open discectomy	Roland Disability Questionnaire for Sciatica, SF-36 PF
Di Silvestre, Mario; Bakaloudis, Georgios; Lolli, Francesco; Vommaro, Francesco; Parisini, Patrizio	Two-level total lumbar disc replacement.	2009	Italy	Observational	32	M: 11, F: 21	38.5	Disabling low-back pain and minimal radicular pain secondary to mono or bisegmental lumbar disc disease	Bisegmental TDR	SF-36 PCS
Korovessis, Panagiotis; Repantis, Thomas; Zacharatos, Spyros; Zafiropoulos, Andreas	Does Wallis implant reduce adjacent segment degeneration above lumbosacral instrumented fusion?.	2009	Greece	Prospective,Non-randomized trial	45	Not reported	Group W: 65 (13) Range: 32 - 72; Group C: 64 (11) Range: 33 - 71	Degenerative spinal stenosis, spondylolisthesis, loss of segmental lordosis or combined	Group W included patients who received the Wallis implant in the unfused segment cephalad to pedicle screw instrumentation and group C patients without interspinous implant	SF-36 PF
Sinikallio, Sanna; Aalto, Timo; Koivumaa-Honkanen, Heli; Airaksinen, Olavi; Herno, Arto; Kroger, Heikki; Viinamaki, Heimo	Life dissatisfaction is associated with a poorer surgery outcome and depression among lumbar spinal stenosis patients: a 2-year prospective study.	2009	Finland	Prospective observational	102	Male: 42%	61.7 (11.1)	Symptomatic LSS	Decompressive surgery	Self-reported walking distance, stucki questionnaire physical disability subscale
Peul, Wilco C; Arts, Mark P; Brand, Ronald; Koes, Bart W	Timing of surgery for sciatica: subgroup analysis alongside a randomized trial.	2009	Netherlands	Randomized controlled trial	Not reported	Not reported	Range: 18 - 65	Disc herniation causing an incapacitating lumbosacral radicular syndrome lasting between 6 and 12 weeks	Discectomy	Roland Disability Questionnaire
Johansson, Ann-Christin; Linton, Steven J; Bergkvist, Leif; Nilsson, Olle; Cornefjord, Michael	Clinic-based training in comparison to home-based training after first-time lumbar disc surgery: a randomised controlled trial.	2009	Sweden	Randomized controlled trial	59	M: 35, F: 24	Range: 18 - 60	Nerve root compression corresponding to the level of disc herniation	Scheduled for lumbar disc surgery at levels between L2-S1	SF-36 PF; Questionnaire with level of physical training and possible walking distance (<100m, 100 - 500m, 0.5 - 1km, >1km)
Vargas-Soto, Hector A; Mehbod, Amir; Mullaney, Kevin J; Dykes, Daryll; Schwender, James; Transfeldt, Ensor; Akesen, Burak; Wroblewski, Jill	Salvage procedures for pseudarthrosis after transforaminal lumbar interbody fusion (TLIF)-anterior-only versus anterior-posterior surgery: a clinical and radiological outcome study.	2009	US	Cohort study	38	M: 17, F: 21	56 (Range 31 - 80)	Pseudarthrosis of a previous TLIF procedure at levels between L2-S1	Revision procedure type for the presence of pseudarthrosis	Roland-Morris Questionnaire, SF-36 PF and PCS
Westergaard, Lars; Hauerberg, John; Springborg, Jacob B	Outcome after surgical treatment for lumbar spinal stenosis: the lumbar extension test is not a predictive factor.	2009	Denmark	Prospective observational	146	M: 67 (45.9%), W: 79 (54.1%)	70 (19)	Lumbar Spinal Stenosis	Fusion at 1-5 levels	Neurogenic Claudication Outcome Score, Swiss Spinal Stenosis Questionnaire (PF domain)
Papavero, Luca; Thiel, Marco; Fritzsche, Erik; Kunze, Christina; Westphal, Manfred; Kothe, Ralph	Lumbar spinal stenosis: prognostic factors for bilateral microsurgical decompression using a unilateral approach.	2009	Germany	Prospective observational	165	M: 82, W: 83	Old: Median: 69.4; Young: Median: 58.1; Really old: Median: 80.3	Lumbar spinal stenosis	Decompression	Neurogenic Claudication Outcome Score		Walking performance: walking distance x walking speed
Andersen, Thomas; Christensen, Finn B; Egund, Niels; Ernst, Carsten; Fruensgaard, Soren; Ostergaard, Jorgen; Andersen, Jens Langer; Rasmussen, Sten; Niedermann, Bent; Hoy, Kristian; Helmig, Peter; Holm, Randi; Lindblad, Bent Erling; Hansen, Ebbe Stender; Bunger, Cody	The effect of electrical stimulation on lumbar spinal fusion in older patients: a randomized, controlled, multi-center trial: part 2: fusion rates.	2009	Denmark	Randomized controlled trial	107	PLF: M: 13, F: 29; PLF+40mA: M: 16, F: 26; PLF+100mA: M: 4, F: 7	PLF: 71.5 (Range: 59 - 84); PLF+40mA: 68.9 (Range: 59 - 80); PLF+100mA: 70.6 (Range: 62 - 79)	Degeneration, spinal stenosis, degenerative spondylolisthesis, deg scoliosis lumbar	Uninstrumented posterolateral lumbar spinal fusion with or without DC-stimulation	Dallas Pain Questionnaire - Daily activities subscale, SF-36 PF domain and PCS, Low back pain rating scale
Andersen, Thomas; Christensen, Finn B; Ernst, Carsten; Fruensgaard, Soren; Ostergaard, Jorgen; Andersen, Jens Langer; Rasmussen, Sten; Niedermann, Bent; Hoy, Kristian; Helmig, Peter; Holm, Randi; Lindblad, Bent Erling; Hansen, Ebbe Stender; Egund, Niels; Bunger, Cody	The effect of electrical stimulation on lumbar spinal fusion in older patients: a randomized, controlled, multi-center trial: part 1: functional outcome.	2009	Denmark	Randomized controlled trial	107	PLF: M: 14, F: 29; PLF+40mA: M: 17, F: 27; PLF+100mA: M: 4, F: 7	PLF: 71.4 (Range: 59 - 84); PLF+40mA: 68.9 (Range: 59 - 80); PLF+100mA: 70.6 (Range: 62 - 79)	Grade 1-2 spondylolisthesis and minor degenerative scoliosis	Standard posterolateral spinal fusion, supplementary neural decompression, either as segmental or central decompression	Dallas Pain Questionnaire - Daily activity subcategory, Patient reported walking distance, SF-36 PF domain
Sinikallio, Sanna; Aalto, Timo; Airaksinen, Olavi; Herno, Arto; Kroger, Heikki; Viinamaki, Heimo	Depressive burden in the preoperative and early recovery phase predicts poorer surgery outcome among lumbar spinal stenosis patients: a one-year prospective follow-up study.	2009	Finland	Prospective observational	100	Male: 42 (42%)	61.7 (11.1)	Symptomatic lumbar spinal stenosis	Decompressive surgery	Self-reported walking distance, Stucki questionnaire physical disability subscale
Kulig, Kornelia; Beneck, George J; Selkowitz, David M; Popovich, John M Jr; Ge, Ting Ting; Flanagan, Sean P; Poppert, Elizabeth M; Yamada, Kimiko A; Powers, Christopher M; Azen, Stan; Winstein, Carolee J; Gordon, James; Samudrala, Srinath; Chen, Thomas C; Shamie, Arya Nick; Khoo, Larry T; Spoonamore, Mark J; Wang, Jeffrey C; Physical Therapy Clinical Research Network (PTClinResNet)	An intensive, progressive exercise program reduces disability and improves functional performance in patients after single-level lumbar microdiskectomy.	2009	US	Randomized trial	98	M: 53, F: 45	Range: 18 - 60; Ex and ed: 39.2 (10.2); Ed only: 41.4 (9.9)	Disk protrusion	Single-level lumbar microdiskectomy			Repeated Sit-to-Stand Test, the 50-Foot Walk Test, and 5-Minute Walk Test. Modified Sorensen test
Yasar, Baris; Simsek, Serkan; Er, Uygur; Yigitkanli, Kazim; Eksioglu, Emel; Altug, Tibet; Belen, Deniz; Kars, Zafer H; Bavbek, Murad	Functional and clinical evaluation for the surgical treatment of degenerative stenosis of the lumbar spinal canal.	2009	Turkey	Prospective observational	125	M: 52, W: 73	58 (11) Range: 36 - 79	Degenerative LSS	Decompressive laminectomy and foraminotomy			First onset of symptoms while walking and maximum amount of time walking
Tait, M J; Levy, J; Nowell, M; Pocock, C; Petrik, V; Bell, B A; Papadopoulos, M C	Improved outcome after lumbar microdiscectomy in patients shown their excised disc fragments: a prospective, double blind, randomised, controlled trial.	2009	UK	Randomized controlled trial	Experimental group: 38; Control group: 36	Experimental: M: 20 (52.6%), W: 18 (47.4%); Control: 17 (47.2%), W: 19 (52.8%)	Experimental: 42.8 (10.4); Control: 44.4 (11.32)	Radiculopathy caused by a prolapsed intervertebral disc, single level disease	Lumbar microdiscectomy at levels between L2-S1	Patients were asked to estimate their maximum walking distance.
Yildirim, Yucel; Kara, Bilge; Arda, M Nuri	Evaluation of patients with spinal operation according to functional mobility.	2009	Turkey	Retrospective observational	83	M: 31, F: 52	48.66 (12.30)	Lumbar disc hernia	Surgery with lumbar disc hernia			Physiotherapy Functional Mobility Profile
Arts, Mark P; Brand, Ronald; van den Akker, M Elske; Koes, Bart W; Bartels, Ronald H M A; Peul, Wilco C; Leiden-The Hague Spine Intervention Prognostic Study Group (SIPS)	Tubular diskectomy vs conventional microdiskectomy for sciatica: a randomized controlled trial.	2009	netherlands	Randomized controlled trial	n=328 total; Tubular Diskectomy (n = 166) Conventional Microdiskectomy (n = 159)	F: Tubular: 82 (49%), Conventional: 71 (45%)	Tubular: 41.6 (9.8); Conventional: 41.3 (11.7)	Sciatica due to lumbar disk herniation	Tubular diskectomy vs conventional microdiskectomy	Roland-Morris Disability Questionnaire; Prolo function score, SF-36 PF
Thalgott, John S; Fogarty, Madilyne E; Giuffre, James M; Christenson, Stephani D; Epstein, Alexandra K; Aprill, Charles	A prospective, randomized, blinded, single-site study to evaluate the clinical and radiographic differences between frozen and freeze-dried allograft when used as part of a circumferential anterior lumbar interbody fusion procedure.	2009	US	Randomized controlled trial	40	M: 19, F: 21	43.48 (Range: 22 - 61)	Internal disc disruption (IDD) diagnosed via discography, degenerative disc disease (DDD), or herniated nucleus pulposus at 1 or 2 consecutive levels between L3-S1	Anterior lumbar interbody fusion	SF-36 PCS
Glassman, Steven D; Polly, David W; Bono, Christopher M; Burkus, Kenneth; Dimar, John R	Outcome of lumbar arthrodesis in patients sixty-five years of age or older.	2009	US	Secondary analysis of clinical trial	224	M: 95 (42%)	Older: 70.5 (Range: 65 - 86); Younger: 47.0 (Range: 18 - 64)	Single-level lumbar degenerative disc disease iwith no greater than Grade-I spondylolisthesis	Single-level posterolateral lumbar arthrodesis with iliac crest bone graft at levels between L2-L6	SF-36 PCS
Carreon, Leah Y; Glassman, Steven D; Djurasovic, Mladen; Dimar, John R; Johnson, John R; Puno, Rolando M; Campbell, Mitchell J	Are preoperative health-related quality of life scores predictive of clinical outcomes after lumbar fusion?.	2009	US	Prospective observational	489	M: 190 (38.9%), W: 299 (61.1%)	55.9 (13.2) Range: 18 - 87	Degenerative disorders - disc pathology, scoliosis, listhesis, stenosis, instability, nonunion, post decompression instability, adjacent level degeneration	Lumbar fusion	SF-36 PCS
Veresciagina, Kotryna; Ambrozaitis, Kazys Vytautas; Spakauskas, Bronius	The measurements of health-related quality-of-life and pain assessment in the preoperative patients with low back pain.	2009	Lithuania	Randomized controlled trial	Preop cohort: 100	Not reported	43 (1) Range: 21 - 76	Lumbar disc herniation at levels between L2-S1	Preoperative evaluation for LDH	SF-36 PF
Matsumoto, Morio; Watanabe, Kota; Tsuji, Takashi; Ishii, Ken; Takaishi, Hironari; Nakamura, Masaya; Toyama, Yoshiaki; Chiba, Kazuhiro; Michikawa, Takehiro; Nishiwaki, Yuji	Nocturnal leg cramps: a common complaint in patients with lumbar spinal canal stenosis.	2009	Japan	Retrospective observational	Surgery patients: 120	M: 85, F: 35	73.5 (8.0)	Lumbar spinal canal stenosis	1- or 2-level posterior decompression surgery without fusion.	Roland-Morris Disability Questionnaire; survey likert style questions: How long can you walk? No limitation; Longer than 1 km; 500 m - 1 km; 100 - 500 m; Less than 100 m AND Do leg cramps disturb your activity of daily livings? Extremely disturbed; Moderately disturbed; Slightly disturbed; Not so disturbed; Never disturbed
Jansson, K-A; Nemeth, G; Granath, F; Jonsson, B; Blomqvist, P	Health-related quality of life (EQ-5D) before and one year after surgery for lumbar spinal stenosis.	2009	Sweden	Retrospective	230	F: 121 (53%)	66 (Range: 35 - 90)	Primary lumbar stenosis	Lumbar spine fusion	Walking ability was recorded as four different categories (< 100 m, 100 m- 500 m, 500 - 1000 m, or > 1000 m). EQ-5D mobility, self care, usual activities
Glassman, Steven D; Carreon, Leah Y; Djurasovic, Mladen; Dimar, John R; Johnson, John R; Puno, Rolando M; Campbell, Mitchell J	Lumbar fusion outcomes stratified by specific diagnostic indication.	2009	US	Prospective observational	327	M: 132, F: 195	58	Disc pathology, spondylolisthesis, instability, stenosis, or scoliosis	Decompression and posterolateral lumbar fusion	SF-36 PCS
Yildirim, Yucel; Kara, Bilge; Teoman, Nursen; Genc, Arzu; Erbayraktar, Serhat; Acar, Umit	The physical activity of patients after herniated lumbar disc surgery.	2008	Turkey	Cohort study	2 months: 31, 6 month f/u: 15	2 months: M: 16, F: 15; 4 months: M: 14, F: 13; 6 months: M: 8, F: 7	2 months: 47.64 (8.84); 4 months: 47.18 (9.37); 6 months: 46.28 (6.61)	LDH	Lumbar disc hernia surgery	The Compendium of Physical Activities (CPA) scale, which measures physical activity using a questionnaire, is based on the concept that the intensity of every specific activity can be expressed in metabolic equivalents (METs), allowing an estimation of the energy expenditure of specific physical activities.		1. Time to roll from right to left: While lying in the supine position on a mat, the patient was asked to roll to one side and return to the supine position as quickly as possible. Then, the patient repeated the roll to the opposite side.19 2. Loaded reach: The subjects were asked to hold an object weighting 4.5 kg and to reach forward with it as far as possible without taking a step. The loaded …
Weinstein, James N; Lurie, Jon D; Tosteson, Tor D; Tosteson, Anna N A; Blood, Emily A; Abdu, William A; Herkowitz, Harry; Hilibrand, Alan; Albert, Todd; Fischgrund, Jeffrey	Surgical versus nonoperative treatment for lumbar disc herniation: four-year results for the Spine Patient Outcomes Research Trial (SPORT).	2008	US	Randomized controlled trial,Observational,Protocol	788	F: 340 (43%)	40.7 (10.8)	Lumbar Disc Herniation at levels between L2-S1	Standard open discectomy	SF-36 PF
Lurie, J D; Faucett, S C; Hanscom, B; Tosteson, T D; Ball, P A; Abdu, W A; Frymoyer, J W; Weinstein, J N	Lumbar discectomy outcomes vary by herniation level in the Spine Patient Outcomes Research Trial.	2008	US	Prospective observational	L2-L3 and L3-L4: 41, L4-L5: 300, L5-S1: 434	Male: L2-3 and L3-4: 54 (61%), L4/5: 275 (60%), L5/S1: 354 (55%)	L2-3 and L3-4: 50.9 (10.9); L4/5: 41.8 (12.1); L5/S1: 40.4 (10.3)	LDH at levels between L2-S1	Lumbar Discectomy	SF-36 PF
Weinstein, James N; Tosteson, Tor D; Lurie, Jon D; Tosteson, Anna N A; Blood, Emily; Hanscom, Brett; Herkowitz, Harry; Cammisa, Frank; Albert, Todd; Boden, Scott D; Hilibrand, Alan; Goldberg, Harley; Berven, Sigurd; An, Howard; SPORT Investigators	Surgical versus nonsurgical therapy for lumbar spinal stenosis.	2008	US	Randomized controlled trial,Observational	394	F: 152 (39%)	63.6 (12.2)	Lumbar Spinal Stenosis	Standard posterior decompressive laminectomy. At levels between L2-S1	SF-36 PF
Brussee, Paul; Hauth, Jakob; Donk, Roland D; Verbeek, Andre L M; Bartels, Ronald H M A	Self-rated evaluation of outcome of the implantation of interspinous process distraction (X-Stop) for neurogenic claudication.	2008	Netherlands	Cohort study	65	M: 34, F: 31	64.4 (10.0) Range: 37.0 - 85.0	Classical neurogenic claudication due to lumbar spinal stenosis	Interspinous decompression device (X-Stop)	SF-36 PF, 'zurich questionnaire' self-rated walking distance single item question
Shabat, Shay; Arinzon, Zeev; Folman, Yoram; Leitner, Josef; David, Rami; Pevzner, Evgeny; Gepstein, Reuven; Pekarsky, Ilya; Shuval, Ishay	Long-term outcome of decompressive surgery for lumbar spinal stenosis in octogenarians.	2008	Israel	Observational	39	F: 23 (59%)	80 and above; 83.95 (Range: 80 - 91)	Lumbar spinal stenosis	Decompressive surgery			Barthel Index for Activities of Daily Living
Peul, Wilco C; Brand, Ronald; Thomeer, Ralph T W M; Koes, Bart W	Improving prediction of "inevitable" surgery during non-surgical treatment of sciatica.	2008	Netherlands	Randomized controlled trial	100	M: 68, F: 32	Range: 18 - 65	Disc herniation causing an incapacitating lumbosacral radicular syndrome lasting between 6 and 12 weeks	Microdiskectomy	Roland disability questionnaire
Tokuhashi, Yasuaki; Ajiro, Yasumitsu; Umezawa, Natsuki	Outcomes of posterior fusion using pedicle screw fixation in patients >or=70 years with lumbar spinal canal stenosis.	2008	US	Prospective,Non-randomized trial	64	F: 27 (42.2%)	Eligible: 18 - 70; 45.3 (Range: 26 - 67)	Degenerative disc disease (DDD) at one level between L1-2 and L4-5	Lumbar total disc replacement device	SF-36 PCS
Lurie, Jon D; Berven, Sigurd H; Gibson-Chambers, Jennifer; Tosteson, Tor; Tosteson, Anna; Hu, Serena S; Weinstein, James N	Patient preferences and expectations for care: determinants in patients with lumbar intervertebral disc herniation.	2008	US	Randomized controlled trial,Observational	740	F: Prefer surgery: 209 (43%), Prefer not surgery: 112 (45%); M: 419, F: 321	Over 18; Prefer surgery: 40.4 (0.5); Prefer not surgery: 43.3 (0.8)	Intervertebral disc herniation	All subjects had failed some nonoperative treatment and were deemed surgical candidates by the enrolling surgeon	SF-36 PF and PCS
Schaufele, Michael K	Single level lumbar disc herniations resulting in radicular pain: pain and functional outcomes after treatment with targeted disc decompression.	2008	US	Prospective,Non-randomized trial	19	M: 15 (79%), F: 4 (21%)	38.0 (8.8) Range: 18 - 50	Single level disc protrusion on MRI at L3-4, L4-5 or L5-S1	Disc Decompression	SF-36 PF
Almeida, Daniel Benzecry; Prandini, Mirto Nelson; Awamura, Yumi; Vitola, Maria Luiza; Simiao, Monica Pedro; Milano, Jeronimo Buzetti; Bordignon, Kelly Cristina; Ache, Mariane Pastuch; Ramina, Ricardo	Outcome following lumbar disc surgery: the role of fibrosis.	2008	Brazil	Retrospective observational	40	M: 25 (62.5%), W: 15 (37.5%)	44.2 (Range: 23 - 68)	Disc herniation	Hemilaminectomy and discectomy	Quebec Back Pain Disability scale
Ostelo, Raymond W J G; Costa, Leonardo Oliveira Pena; Maher, Christopher G; de Vet, Henrica C W; van Tulder, Maurits W	Rehabilitation after lumbar disc surgery.	2008	Netherlands	Systematic review	Johannsen: 40; Danielsen:63	Not reported	Johannsen: Range: 18 - 65; Danielsen: Range: 22 - 58	Johannsen: classic nerve root compression symptoms without cauda equina; Danielsen: LDH	Johannsen: first lumbar diskectomy (L4-L5); Danielsen: discectomy	Danielsen: RMDQ, WONCA daily activities domain	Johannsen: isokinetic trunk extension strength
Wilson-MacDonald, James; Fairbank, Jeremy; Frost, Helen; Yu, Ly-Mee; Barker, Karen; Collins, Rory; Campbell, Helen; Spine Stabilization Trial Group	The MRC spine stabilization trial: surgical methods, outcomes, costs, and complications of surgical stabilization.	2008	UK	Observational data from intervention arm of Randomized controlled trial	176	F: Graf: 14 (58.3%), PL: 27 (49.1%), 360: 36 (63.2%)	Range: 18 - 55	Listhesis, post-laminectomy, 'other'	Fusion	SF-36 PCS		Shuttle Walking Test
Glassman, Steven D; Copay, Anne G; Berven, Sigurd H; Polly, David W; Subach, Brian R; Carreon, Leah Y	Defining substantial clinical benefit following lumbar spine arthrodesis.	2008	US	Prospective observational	357	M: 148 (41.5%), W: 209 (58.5%)	53.8 (Range: 23 - 83)	Spinal stenosis (25.1%), lumbar disc degeneration (25.9%), and spondylolisthesis (11.4%). Other diagnoses included degenerative scoliosis, post-discectomy instability, adjacent-level degeneration, flexion-extension instability, and discogenic pain	Lumbar Spine Arthrodesis	SF-36 PCS
Schaeren, Stefan; Broger, Ivan; Jeanneret, Bernhard	Minimum four-year follow-up of spinal stenosis with degenerative spondylolisthesis treated with decompression and dynamic stabilization.	2008	Switzerland	Prospective observational	26	M: 8, F: 18	71 (Range: 47 - 87)	Symptomatic lumbar spinal stenosis associated with degenerative spondylolisthesis grade I and II at a single level	Decompression and the Dynesys system		Finger-toe distance to assess lumbar mobility
Djurasovic, Mladen; Bratcher, Kelly R; Glassman, Steven D; Dimar, John R; Carreon, Leah Y	The effect of obesity on clinical outcomes after lumbar fusion.	2008	US	Retrospective observational	270	Male: Nonobese: 40.99%, Obese: 38.53%	Nonobese: 57.11 (14.40); Obese: 56.18 (12.24)	Degenerative lumbar spine conditions, such as spondylolisthesis, spinal stenosis, lumbar instability, and degenerative disc disease	Single or multilevel lumbar spinal fusion. Patients underwent concomitant decompression of neural compressive lesions as indicated	SF-36 PCS
Kast, Erich; Oberle, Joachim; Richter, Hans-Peter; Borm, Wolfgang	Success of simple sequestrectomy in lumbar spine surgery depends on the competence of the fibrous ring: a prospective controlled study of 168 patients.	2008	Germany	Prospective,Non-randomized trial	168	M: 98, F: 70	Range: 20 - 65; Sequestrectomy group: 45.4 (10.5); Control group: 41.9 (8.5)	Unilateral single level disc herniation of the level L4/5 or L5/S1	Lumbar microdiscectomies	Funktionsfragebogen Hannover (FFbH)
Garcia, Ryan M; Messerschmitt, Patrick J; Furey, Christopher G; Bohlman, Henry H; Cassinelli, Ezequiel H	Weight loss in overweight and obese patients following successful lumbar decompression.	2008	US	Prospective observational	63	M: 37, F: 26	53.4 (8.1) Range: 36.3 - 64.9	Lumbar spinal stenosis	Primary lumbar decompression	Zurich Claudication Questionnaire PF domain
Fu, Yi-Shan; Zeng, Bing-Fang; Xu, Jian-Guang	Long-term outcomes of two different decompressive techniques for lumbar spinal stenosis.	2008	China	Prospective,Non-randomized trial	152	Group A: M: 37, W: 39; Group B: M: 33, W: 43	Group A: 57.78 (4.91) Range: 47 - 70; Group B: 57.47 (5.07) Range: 45 - 73	Lumbar Spinal Stenosis	Traditional vs windows technique decompression	Self-reported walking tolerance (distance and duration)
Willen, Jan; Wessberg, Per J; Danielsson, Barbro	Surgical results in hidden lumbar spinal stenosis detected by axial loaded computed tomography and magnetic resonance imaging: an outcome study.	2008	Sweden	Observational	Hidden stenosis: 24	M: 12, F: 12	55 (Range: 31 - 76)	Neurogenic claudication and/or sciatica	Decompression with/without fusion	Self-reported walk distance, SF-36 PCS
Copay, Anne G; Glassman, Steven D; Subach, Brian R; Berven, Sigurd; Schuler, Thomas C; Carreon, Leah Y	Minimum clinically important difference in lumbar spine surgery patients: a choice of methods using the Oswestry Disability Index, Medical Outcomes Study questionnaire Short Form 36, and pain scales.	2008	US	Prospective observational	454	F: 59.1%	54.4	Spinal stenosis (28.5%), lumbar disc pathology/degeneration (15.8%), and spondylolisthesis (14.7%)	Some patients (11.5%) underwent decompression surgery but most patients (88.5%) underwent fusion surgery	SF-36 PCS
Johansson, Ann-Christin; Gunnarsson, Lars-Gunnar; Linton, Steven J; Bergkvist, Leif; Stridsberg, Mats; Nilsson, Olle; Cornefjord, Michael	Pain, disability and coping reflected in the diurnal cortisol variability in patients scheduled for lumbar disc surgery.	2008	Sweden	Cross sectional study	42	M: 23, W: 19	Range: 18 - 60	Disc herniation	Decompression surgery	SF-36 PF
Carreon, Leah Y; Glassman, Steven D; Howard, Jennifer	Fusion and nonsurgical treatment for symptomatic lumbar degenerative disease: a systematic review of Oswestry Disability Index and MOS Short Form-36 outcomes.	2008	US	Systematic review	Fairbanks fusion cohort: 176, Burkus: 679, Dimar: 463, Jenis: 37, Sasso: 139, Vacarro: 36	M: Fairbanks: 44.9%, Burkus: Lap ALIF & ICBG: 53.4%, Open ALIF & ICBG: 50.0%, Lap ALIF & BMP: 42.5%, Open ALIF & BMP: 54.5%; Dimar: PSF ICBG: 42.4%, PSF BMP-2: 45.2%; Jenis: PSF AGF: 66.7%, PSF ICBG: 63.6 %; Sasso: Titanium cage: 39.0%, Femoral ring: 33.0 %; Vacarro: BMP-7 PSF: 45.8%, ICBG PSF: 45.5%	Fairbanks: Not reported; Burkus: Lap ALIF & ICBG: 40, Open ALIF & ICBG: 42.3, Lap ALIF & BMP: 42.4, Open ALIF & BMP: 43.3; Dimar: PSF ICBG: 52.3, PSF BMP-2: 53.9; Jenis: PSF AGF: 40.3, PSF ICBG: 41.4; Sasso: Titanium cage: 41.0, Femoral ring: 41.2; Vacarro: BMP-7 PSF: 63, ICBG PSF: 66	Symptomatic degenerative spine disorders	Lumbar fusion	SF-36 PCS
Rampersaud, Y Raja; Ravi, Bheesma; Lewis, Stephen J; Stas, Venessa; Barron, Ronald; Davey, Roderick; Mahomed, Nizar	Assessment of health-related quality of life after surgical treatment of focal symptomatic spinal stenosis compared with osteoarthritis of the hip or knee.	2008	Canada	Prospective observational	Preop: 90, F/u: 80	M: 39, F: 51	64.2 (Range: 42 - 84)	Focal symptomatic spinal stenosis with or without degenerative spondylolisthesis	Decompression with or without fusion	SF-36 PCS and PF
Haro, Hirotaka; Maekawa, Shingo; Hamada, Yoshiki	Prospective analysis of clinical evaluation and self-assessment by patients after decompression surgery for degenerative lumbar canal stenosis.	2008	Japan	Prospective observational	42	M: 20, W: 22	66.8 (10.9) Range: 33 - 88	Degenerative lumbar canal stenosis	Decompression	SF-36 PF, JOA restriction of ADL domain
Sapkas, George S; Mavrogenis, Andreas F; Themistocleous, George S; Zachos, Vasileios C; Kelalis, George; Papagelopoulos, Panayiotis J	Posterior lumbar interbody fusion versus circumferential fusion using the B-Twin expandable spinal system.	2007	Greece	Retrospective observational	32	M: 22, W: 10	44 (Range: 30 - 74)	Indications for surgery were degenerative disc disease in 14 patients, degenerative spondylolisthesis in six patients, and degenerative lumbar spine stenosis in 12 patients	Posterior lumbar interbody fusion using the B-Twin expandable spinal system	Rolland-Morris disability questionnaire
Styczynski, Tadeusz; Pysklo, Bohdan; Gasik, Robert	The effect of the grade of degenerative changes in the spine on the outcomes of surgery for lumbar discopathy with a radicular syndrome.	2007	Poland	Observational,Cohort study	132	M: 57, W: 75	43.8 (Range: 21 - 79)	Degenerative changes, with or without spondylosis, lumbar discopathy	Standard discectomy without spondylodesis		Schober test
Glassman, Steven D; Carreon, Leah Y; Dimar, John R; Campbell, Mitchell J; Puno, Rolando M; Johnson, John R	Clinical outcomes in older patients after posterolateral lumbar fusion.	2007	US	Retrospective observational	Older: 82, Younger: 93	W: Older: 55 (64.7%), Younger: 61.3%	Older: 72.1 (4.9); Younger: 56.6 (4.3)	Preoperative diagnosis was spondylolisthesis (31), spinal stenosis (18), degenerative scoliosis (11), disc pathology (2), postdecompression instability (15), and nonunion (8)	Posterolateral lumbar decompression and fusion	SF-36 PCS and PF
Veresciagina, Kotryna; Ambrozaitis, Kazys Vytautas; Spakauskas, Bronius	Health-related quality-of-life assessment in patients with low back pain using SF-36 questionnaire.	2007	Lithuania	Randomized controlled trial	100	M: 53, F: 47	43 (1) Range: 21 - 76	Disc herniation at levels between L2-S1	Preoperative surgery for LDH	SF-36 PF
Shen, Michael; Razi, Afshin; Lurie, Jon D; Hanscom, Brett; Weinstein, Jim	Retrolisthesis and lumbar disc herniation: a preoperative assessment of patient function.	2007	US	Cross sectional study	125	Male: No retro: 54 (56%), Yes retro: 20 (69%)	No retro: 40.1 (10.5); Yes retro: 38.8 (11.6)	L5-S1 disc herniation	L5-S1 discectomy	SF-36 PF and PCS
Taylor, Jean; Pupin, Patrick; Delajoux, Stephane; Palmer, Sylvain	Device for intervertebral assisted motion: technique and initial results.	2007	France	Cohort study	104	W: 49 (47.1%)	51.2 (Median: 50) Range: 25 - 86	LDH, DDD, foraminal stenosis at levels between L2-S1	Dynamic stabilization techniques for instrumented fusion	Study created questionnaire which included difficulty with sitting, standing, and sleeping - modified dallas pain questionnaire but a bit unclear how modified
Mannion, Anne F; Denzler, Raymond; Dvorak, Jiri; Muntener, Markus; Grob, Dieter	A randomised controlled trial of post-operative rehabilitation after surgical decompression of the lumbar spine.	2007	Switzerland	Randomized controlled trial	159	M: 100	>45	Spinal stenosis or lumbar herniated disc	Decompression surgery without fusion	Roland Morris Disability
Weinstein, James N; Lurie, Jon D; Tosteson, Tor D; Hanscom, Brett; Tosteson, Anna N A; Blood, Emily A; Birkmeyer, Nancy J O; Hilibrand, Alan S; Herkowitz, Harry; Cammisa, Frank P; Albert, Todd J; Emery, Sanford E; Lenke, Lawrence G; Abdu, William A; Longley, Michael; Errico, Thomas J; Hu, Serena S	Surgical versus nonsurgical treatment for lumbar degenerative spondylolisthesis.	2007	US	Randomized controlled trial,Observational	368	F: 255 (69%)	64.7 (10.1)	Lumbar Degenerative Spondylolisthesis at levels L2-S1	Standard posterior decompressive laminectomy with or without bilateral single-level fusion	SF-36 PF
Peul, Wilco C; van Houwelingen, Hans C; van den Hout, Wilbert B; Brand, Ronald; Eekhof, Just A H; Tans, Joseph T J; Thomeer, Ralph T W M; Koes, Bart W; Leiden-The Hague Spine Intervention Prognostic Study Group	Surgery versus prolonged conservative treatment for sciatica.	2007	Netherlands	Randomized controlled trial	141	Male: 89 (63%)	41.7 (9.9) Range: 18 - 65	Disk herniation at levels between L3-S1	Symptomatic disk herniation was removed by a minimal unilateral transflaval approach	Roland Disability Questionnaire for Sciatica, SF-36 PF
Anjarwalla, N K; Brown, L C; McGregor, A H	The outcome of spinal decompression surgery 5 years on.	2007	UK	Prospective observational	Enrolled: 84, Had surgery: 77, 5 year fu: 51	M: 43, F: 41	52.8 (14.0)	Signs, symptoms and MRI findings of spinal stenosis as a result of degenerative changes	Posterior decompression surgery through a midline approach, Five subjects also underwent a fusion with instrumentation due to the presence of a degenerative spondylolisthesis	SF-36 PF domain
Siddiqui, Manal; Smith, Francis W; Wardlaw, Douglas	One-year results of X Stop interspinous implant for the treatment of lumbar spinal stenosis.	2007	Scotland	Prospective observational	24	M: 12, F: 12	Median: 71.5	Lumbar Spinal Stenosis	X STOP Interspinous Implant at levels between L2-S1	Zurich Claudication Questionnaire PF domain, SF-36 PF and PCS
Scheufler, Kai-Michael; Dohmen, Hildegard; Vougioukas, Vassilios I	Percutaneous transforaminal lumbar interbody fusion for the treatment of degenerative lumbar instability.	2007	Germany	Observational	53	F: Monosegmental: Open TLIF: 52.9%, Percutaneous TLIF: 53.5%; Bisegmental: Open TLIF: 54.5%, Percutaneous: TLIF: 62.5%; Multisegmental: Open TLIF: 40%, Percutaneous: 50%	Single-level: 56.8; Bilevel: 52.5; Multilevel: 51.5	Painful degenerative lumbar disc disease (i.e., microinstability; n 19 patients) or overt degenerative instability (i.e., pseudospondylolisthesis; n 34 patients)	Percutaneous transformaminal lumbar interbody fusion	Roland-Morris low back pain and disability questionnaire
Sinikallio, Sanna; Aalto, Timo; Airaksinen, Olavi; Herno, Arto; Kroger, Heikki; Savolainen, Sakari; Turunen, Veli; Viinamaki, Heimo	Depression is associated with poorer outcome of lumbar spinal stenosis surgery.	2007	Finland	Prospective observational	99	Male: 42%	61.7 (11.2)	LSS	Scheduled for surgery for lumbar spinal stenosis	Self-reported walking distance; Stucki questionnaire - physical disability domain
Rosen, David S; O'Toole, John E; Eichholz, Kurt M; Hrubes, Melody; Huo, Dezheng; Sandhu, Faheem A; Fessler, Richard G	Minimally invasive lumbar spinal decompression in the elderly: outcomes of 50 patients aged 75 years and older.	2007	US	Retrospective observational	57	M: 35 (61%)	80.8 (Range: 75 - 97)	Lumbar spinal stenosis and spondylosis	Minimally invasive decompression at levels between L2-S1	SF-36 PF
Athiviraham, Aravind; Yen, David	Is spinal stenosis better treated surgically or nonsurgically?.	2007	Canada	Prospective observational	88	No fusion: M: 32, F: 17; Fusion: M: 14, F: 25	No fusion: 63; Fusion: 70	Persistent radicular pain in the lower extremities and/or radicular deficits after 3 months of nonsurgical treatment	54 underwent decompression only and 42 had decompression and fusion	Modified Roland Morris questionnaire
Padua, L; Caliandro, P; Padua, R; Prezioso, V; Aulisa, A G; Mastantuoni, G; Pazzaglia, C; Aulisa, L	Quality of life of patients operated on for lumbar stenosis: a long-term follow-up.	2007	Italy	Retrospective observational	30	M: 17, F: 13	67.7 (Range: 47 - 85)	Lumbar stenosis	Decompression	SF-36 PF and PCS, North American Spine Society Lumbar Spine outcome assessment instrument pain disability subscale
Malmivaara, Antti; Slatis, Par; Heliovaara, Markku; Sainio, Paivi; Kinnunen, Heikki; Kankare, Jyrki; Dalin-Hirvonen, Nina; Seitsalo, Seppo; Herno, Arto; Kortekangas, Pirkko; Niinimaki, Timo; Ronty, Hannu; Tallroth, Kaj; Turunen, Veli; Knekt, Paul; Harkanen, Tommi; Hurri, Heikki; Finnish Lumbar Spinal Research Group	Surgical or nonoperative treatment for lumbar spinal stenosis? A randomized controlled trial	2007	Finland	Randomized controlled trial	50	F: 78%	63 (9)	LSS	Segmental decompression with or without fusion between levels of L1-S1	Walking ability was assessed by asking the distance in meters that the patient could walk on even ground without a break. The standard questionnaire also elicited information on whether the person could perform certain activities of daily living without difficulties, with some difficulties, with marked difficulties or not at all.		Walking capacity was also assessed on a treadmill at a speed of 2.5 km/h for a maximum of 30 minutes or 1.25 km.
Sinikallio, Sanna; Aalto, Timo; Airaksinen, Olavi; Herno, Arto; Kroger, Heikki; Savolainen, Sakari; Turunen, Veli; Viinamaki, Heimo	Somatic comorbidity and younger age are associated with life dissatisfaction among patients with lumbar spinal stenosis before surgical treatment.	2007	Finland	Prospective observational	100	Male: 42.2%	61.7 (11.17)	LSS	LSS selected for surgical treatment	Self-reported walking distance, Stucki questionnaire physical function subscale
Ng, Leslie C L; Tafazal, Suhayl; Sell, Philip	The effect of duration of symptoms on standard outcome measures in the surgical treatment of spinal stenosis.	2007	UK	Prospective observational	100	M: 51, F: 49	62.4 (Range: 55 - 82)	Degenerative central spinal stenosis 2. Degenerative spondylolistheisis 3. Degenerative scoliosis curve less than 20	Posterior lumbar decompression surgery with and without fusion	Low back outcome score
Millisdotter, Monica; Stromqvist, Bjorn	Early neuromuscular customized training after surgery for lumbar disc herniation: a prospective controlled study.	2007	Sweden	Prospective observational	56	M: 36, W: 20	38 (Range: 23 - 50) Median: 38	Lumbosacral herniation and 16 patients had L4-L5 herniation	Open or microscopic technique for LDH	Roland Morris questionnaire, disability rating index
Arts, Mark P; Peul, Wilco C; Brand, Ronald; Koes, Bart W; Thomeer, Ralph T W M	Cost-effectiveness of microendoscopic discectomy versus conventional open discectomy in the treatment of lumbar disc herniation: a prospective randomised controlled trial [ISRCTN51857546].	2006	netherlands	Randomized controlled trial - Protocol	300	Protocol	Range: 18 - 70 will be recruited	Sciatica lasting more than 6-8 weeks with herniated disc	Microendoscopic discectomy vs open discectomy	Roland Disability Questionnaire for Sciatica, SF-36 PF domain
Weinstein, James N; Lurie, Jon D; Tosteson, Tor D; Skinner, Jonathan S; Hanscom, Brett; Tosteson, Anna N A; Herkowitz, Harry; Fischgrund, Jeffrey; Cammisa, Frank P; Albert, Todd; Deyo, Richard A	Surgical vs nonoperative treatment for lumbar disk herniation: the Spine Patient Outcomes Research Trial (SPORT) observational cohort.	2006	US	Prospective observational	Surgical cohort: 528	W: 227 (43%)	40.5 (10.9)	Lumbar intervertebral disk herniation at levels between L2-S1	Standard open diskectomy	SF-36 PF
Weinstein, James N; Tosteson, Tor D; Lurie, Jon D; Tosteson, Anna N A; Hanscom, Brett; Skinner, Jonathan S; Abdu, William A; Hilibrand, Alan S; Boden, Scott D; Deyo, Richard A	Surgical vs nonoperative treatment for lumbar disk herniation: the Spine Patient Outcomes Research Trial (SPORT): a randomized trial.	2006	US	Randomized controlled trial,Observational	232	W: 101 (44%)	18 and older; 41.7 (11.8)	Lumbar Disk Herniation at levels L2-S1	Standard open diskectomy	SF-36 PF
Juul, Ole; Sigmundsson, Freyr G; Ovesen, Ole; Andersen, Mikkel O; Ernst, Carsten; Thomsen, Karsten	No difference in health-related quality of life in hip osteoarthritis compared to degenerative lumbar instability at pre- and 1-year postoperatively: a prospective study of 101 patients.	2006	Denmark	Prospective observational	50	W: 26	53 (Range: 20 - 70)	Lumbar or lumbosacral degenerative instability, defined by severe, chronic motion-induced back pain due to primary degeneration or degeneration after prior decompressive surgery and resistant to conservative treatment for a minimum of 6 months	Posterior/anterior procedure using a rigid pedicle screw fixation system	SF-36 PCS and PF
Yamashita, Kazuo; Ohzono, Kenji; Hiroshima, Kazuo	Patient satisfaction as an outcome measure after surgical treatment for lumbar spinal stenosis: testing the validity and discriminative ability in terms of symptoms and functional status.	2006	Japan	Prospective observational	158	M: 74, W: 84	67 (Range: 50 - 89)	Degenerative lumbar spinal stenosis	Decompressive laminotomy with or without arthrodesis	Quebec Back Pain Disability Scale; Roland-Morris Disability Questionnaire, self rated walking ability was rated in terms of how long the patient could walk continuously
Mariconda, Massimo; Galasso, Olimpio; Secondulfo, Vincenzo; Rotonda, Giuseppe Della; Milano, Carlo	Minimum 25-year outcome and functional assessment of lumbar discectomy	2006	Italy	Retrospective observational	201	M: 118 (58.7%), W: 83 (41.3%)	At Follow-up: 65.1 (9.0) Range: 44 - 89; At operation: 37.3 (8.7) Range: 18 - 62	Lumbar disc herniation	Discectomy	SF-36 PCS and PF
Dimar, John R; Glassman, Steven D; Burkus, Kenneth J; Carreon, Leah Y	Clinical outcomes and fusion success at 2 years of single-level instrumented posterolateral fusions with recombinant human bone morphogenetic protein-2/compression resistant matrix versus iliac crest bone graft	2006	US	Randomized controlled trial	Enrolled: 150, At follow up: 98, ICBG: 45, rhBMP-2: 53	M: hrBMP-2 cohort: 41.5%, ICBG: 44.4%	rhBMP: 50.9; RCBG: 52.7	Single-level lumbosacral degenerative disease from L2-3 to L5-S1	Single-level instrumented fusion using pedicle screw and rod instrumentation with ICGB vs rhBMP-2	SF-36 PCS
Anand, Neel; Hamilton, John F; Perri, Brian; Miraliakbar, Hamid; Goldstein, Theodore	Cantilever TLIF with structural allograft and RhBMP2 for correction and maintenance of segmental sagittal lordosis: long-term clinical, radiographic, and functional outcome.	2006	US	Prospective observational	100	M: 42, F: 58	52 (Range: 29 - 76)	Imaging studies were consistent with degenerative disc disease with or without spondylolisthesis resulting in 1 or 2 levels of sagittal imbalance of the lumbar spine	A C-TLIF procedure	SF-36 PCS
Selkowitz, David M; Kulig, Kornelia; Poppert, Elizabeth M; Flanagan, Sean P; Matthews, Ndidiamaka D; Beneck, George J; Popovich, John M Jr; Lona, Jose R; Yamada, Kimiko A; Burke, Wendy S; Ervin, Carolyn; Powers, Christopher M; Physical Therapy Clinical Research Network	The immediate and long-term effects of exercise and patient education on physical, functional, and quality-of-life outcome measures after single-level lumbar microdiscectomy: a randomized controlled trial protocol.	2006	US	Randomized controlled trial - Protocol	100	Protocol	Range: 18 - 60	Diagnosis of disc protrusion confirmed by magnetic resonance imaging (MRI) testing, predominant symptoms in the lower extremity, radicular pain distribution, restricted straightleg raise, and positive signs of adverse nerve-root tension (i.e., impaired mobility and/or pain and/or dysesthesia)	Consent to undergo lumbar microdiscectom	Roland-Morris Disability Questionnaire, 24- hour Physical Activity Scale (PAS), SF-36 PCS	Lumbar spine range of motion (ROM) will be used to quantify lumbar spine mobility during forward flexion, extension, and right and left lateral flexion	Modified Sorenson, 50-foot Walk and Repeated Sit-to-Stand tests, 5min walk test
Cassinelli, Ezequiel H; Wallach, Corey; Hanscom, Brett; Vogt, Molly; Kang, James D	Prospective clinical outcomes of revision fusion surgery in patients with pseudarthrosis after posterior lumbar interbody fusions using stand-alone metallic cages	2006	US	Prospective,Case series	18	M: 11, F: 7	42.6 (8.2)	Pseudoarthrosis having previously undergone a PLIF procedure with stand-alone metallic cages	Revision fusion surgery	SF-36 PF domain and PCS
Fogel, Guy R; Toohey, John S; Neidre, Arvo; Brantigan, John W	Outcomes of L1-L2 posterior lumbar interbody fusion with the Lumbar I/F cage and the variable screw placement system: reporting unexpected poor fusion results at L1-L2	2006	US	Retrospective observational	12	M: 3, F: 9	44 (Range: 34 - 80)	Moderate to severe degenerative change, with instability and adjacent segment deterioration	PLIF using the Lumbar I/F cage with VSP pedicle screw fixation	Prolo functional scale
Papadopoulos, Elias C; Girardi, Federico P; Sandhu, Harvinder S; Sama, Andrew A; Parvataneni, Hari K; O'Leary, Patrick F; Cammisa, Frank P Jr	Outcome of revision discectomies following recurrent lumbar disc herniation.	2006	US	Retrospective observational	Total: 57; Revision: 27, Primary: 30	Revision: M: 73%, F: 27%, Primary: M: 72%, F: 28%	Revision: 39.2; Primary: 38.2	Primary discectomy, the presence of recurrent radicular pain unresponsive to conservative treatment; A control group consisting of patients who underwent a single primary discectomy was selected for comparison	One- or two-level microdiscectomy	Musculoskeletal Outcomes Data Evaluation and Management System (MODEMS) outcome survey instrument (i.e., patient-derived symptoms and functional capacity). Functional parameters assessed are the patient's ability to get dressed, lift objects, walk, run, sit, stand, sleep, and travel.
Gaetani, Paolo; Aimar, Enrico; Panella, Lorenzo; Levi, Daniel; Tancioni, Flavio; Di Ieva, Antonio; Debernardi, Alberto; Pisano, Patrizia; Rodriguez y Baena, Riccardo	Functional disability after instrumented stabilization in lumbar degenerative spondylolisthesis: a follow-up study.	2006	Italy	Retrospective observational	76	M: 25, F: 51	60.2 (12.2)	Degenerative spondylolisthesis with lumbar instability	Decompression and arthrodesis, spinal stabilization at levels between L1-S1	Roland Morris
Tuli, Sagun K; Yerby, Scott A; Katz, Jeffrey N	Methodological approaches to developing criteria for improvement in lumbar spinal stenosis surgery.	2006	US	Prospective observational	272	"Preponderance of females"	Median: 69	Lumbar spinal stenosis, with or without a concomitant degenerative spondylolisthesis	A lumbar decompressive procedure with or without an instrumented fusion	Brigham Spinal Stenosis physical function
Schnake, Klaus John; Schaeren, Stefan; Jeanneret, Bernard	Dynamic stabilization in addition to decompression for lumbar spinal stenosis with degenerative spondylolisthesis.	2006	Switzerland	Prospective observational	26	M: 8, F: 18	71 (Range: 47 - 87)	Lumbar spinal stenosis and degenerative spondylolisthesis	Interlaminar decompression and dynamic stabilization with the Dynesys system at L3/4-L4/5	Walking distance	Schober measurement, finger-toe distance
Hasenbring, Monika Ilona; Plaas, Heike; Fischbein, Benjamin; Willburger, Roland	The relationship between activity and pain in patients 6 months after lumbar disc surgery: do pain-related coping modes act as moderator variables?.	2006	Germany	Prospective observational	24	M: 9, W: 15	43.5 (9.4) Range: 24 - 60	Lumbar disc	Lumbar disc surgery	Hannover Physical functioning scale (Funktionsfragebogen Hannover-Rucken (FFbH-R))			Physical activity level (PAL) was expressed as the total sum of counts registered during an 8 h period. Constant postures (CP) were expressed as the total sum of static positions (sitting, standing, forward sitting, forward standing).
Fokter, Samo K; Yerby, Scott A	Patient-based outcomes for the operative treatment of degenerative lumbar spinal stenosis.	2006	Slovenia	Retrospective observational	58	M: 21, F: 37	66 (Range: 41 - 80)	Degenerative lumbar spinal stenosis	Decompression with or without fusion	Zurich Claudication Questionnaire - physical function domain
Gelalis, Ioannis D; Stafilas, Kosmas S; Korompilias, Anastasios V; Zacharis, Konstantinos C; Beris, Alexandros E; Xenakis, Theodoros A	Decompressive surgery for degenerative lumbar spinal stenosis: long-term results.	2006	Greece	Retrospective observational	54	M: 29, W: 25	59.9 (Range: 45 - 77)	Degenerative lumbar spinal stenosis	Spinal decompression with or without fusion	Walking ability in distance
Gepstein, R; Arinzon, Z; Adunsky, A; Folman, Y	Decompression surgery for lumbar spinal stenosis in the elderly: preoperative expectations and postoperative satisfaction.	2006	Israel	Retrospective observational	367	F: 153 (51%)	71.4 (5.4)	Degenerative LSS	Decompression	Self-reported walking ability (distance)		Barthel Index for Activities of Daily Living
Dedering, Asa; Harms-Ringdahl, Karin; Nemeth, Gunnar	Back extensor muscle fatigue in patients with lumbar disc herniation. Pre-operative and post-operative analysis of electromyography, endurance time and subjective factors	2006	Sweden	Prospective observational	43	M: 27, F: 16	42.2 (11.0)	Lumbar disc herniation at L4-5 or L5-S1	Microdiscectomy	Physical activity was self-rated using a six-grade scale, Roland Morris disability questionnaire, SF-36 PF		Modified Sorensen test
Mannion, A F; Junge, A; Grob, D; Dvorak, J; Fairbank, J C T	Development of a German version of the Oswestry Disability Index. Part 2: sensitivity to change after spinal surgery.	2006	Switzerland	Prospective observational	57	M: 26, W: 31	53.2 (14.6)	Spinal stenosis, herniated disc, failed back, spondylolisthesis, or degenerative disease with chronic LBP	Decompression, fusion, metal removal, or a combination of these	Roland Morris disability questionnaire
Thome, Claudius; Zevgaridis, Dimitris; Leheta, Olaf; Bazner, Hansjorg; Pockler-Schoniger, Christiane; Wohrle, Johannes; Schmiedek, Peter	Outcome after less-invasive decompression of lumbar spinal stenosis: a randomized comparison of unilateral laminotomy, bilateral laminotomy, and laminectomy.	2005	Germany	Randomized controlled trial	120	F: 67	68 (9) Range: 44 - 86	Lumbar spinal stenosis	Comparison of unilateral laminotomy, bilateral laminotomy, and laminectomy	SF-36 PCS, Roland Morris, self reported walking distance
Saxler, Guido; Kramer, Jurgen; Barden, Bertram; Kurt, Asik; Pfortner, Jorg; Bernsmann, Kai	The long-term clinical sequelae of incidental durotomy in lumbar disc surgery.	2005	Germany	Retrospective observational	82	M: 50	Incidental durotomy (Group A): 43.1 (Range: 23.8 - 66.2); Control group (Group B): 42.0 (Range: 24.2 - 64.4)	Lumbar disc herniation	Standard discectomy of a lumbar disc herniation	Hannover Functional Ability Questionnaire for Measuring Back Pain-Related Functional Limitations (FFbH-R), Tegner score, and "questionnaire about hindrance in daily activity" with 1=every activity and 10=minimal activity only
Kagaya, Hitoshi; Takahashi, Hitomi; Sugawara, Keiyu; Kuroda, Toshiki; Takahama, Masato	Quality of life assessment before and after lumbar disc surgery.	2005	Japan	Observational	45	M: 31, W: 14	53 (Range: 21 - 79)	Lumbar disc herniation	Herniotomy at levels between L2-S1	SF-36 PF
Zanoli, Gustavo	Outcome assessment in lumbar spine surgery	2005	Sweden	PhD Thesis	Paper II: 122, Paper IV: 477, Paper VI: 90	Paper II: M: 63, F: 59; Paper IV: M: 240, F: 237; Paper VI: Not reported	Paper II: Median: 53 (Range: 22 – 84); Paper IV: 52 (Range: 50 - 55); Paper VI: >50 years	Degenerative lumbar spine disorders	Decompression and fusion	SF-36 PF, self reported walking distance
McKenna, Patrick J; Freeman, Brian J C; Mulholland, Robert C; Grevitt, Michael P; Webb, John K; Mehdian, S H	A prospective, randomised controlled trial of femoral ring allograft versus a titanium cage in circumferential lumbar spinal fusion with minimum 2-year clinical results.	2005	UK	Randomized controlled trial	Trial: 83; TC: 45, FRA: 38	Femoral ring: M: 17, F: 20, Titanium cage: M: 18, F: 23	Femoral ring: 39.0 (Range: 24 - 53); Titanium cage: 41.4 (Range: 29 - 65)	DDD between L3-S1 with max 2 consecutive motion segments for instrumentation	Femoral ring allograft versus a titanium cage in circumferential lumbar spinal fusion	SF-36 PF domain
Choi, Jae Young; Choi, Young Woo; Sung, Kyeong Hoon	Anterior lumbar interbody fusion in patients with a previous discectomy: minimum 2-year follow-up.	2005	Korea	Retrospective observational	22	M: 11, W: 11	46 (Range 23 - 60)	Recurrent lumbar disc herniation	Anterior lumbar interbody fusion at levels between L3-S1	Survey: Functional outcomes were also measured on a 5-point scale, with a score of 1 corresponding to independence with respect to mobilization and activities of daily living and a score of 5 corresponding to extreme limitations in walking or the need for major assistance with daily life activities.
Huang, Russel C; Girardi, Federico P; Cammisa, Frank P Jr; Lim, Moe R; Tropiano, Patrick; Marnay, Thierry	Correlation between range of motion and outcome after lumbar total disc replacement: 8.6-year follow-up.	2005	France	Retrospective observational	38	M: 22, F: 16	44.9 (7.7) Range: 25 - 65	Disc degeneration with discogenic pain	Total disc replacement	Study developed disability question: Disability was quantified by eliciting the ability to perform employment and activities of daily living as normal (0), slightly limited (1), significantly impaired (2), or severely limited/impossible (3).
Zucherman, James F; Hsu, Ken Y; Hartjen, Charles A; Mehalic, Thomas F; Implicito, Dante A; Martin, Michael J; Johnson, Donald R 2nd; Skidmore, Grant A; Vessa, Paul P; Dwyer, James W; Puccio, Stephen T; Cauthen, Joseph C; Ozuna, Richard M	A multicenter, prospective, randomized trial evaluating the X STOP interspinous process decompression system for the treatment of neurogenic intermittent claudication: two-year follow-up results.	2005	US	Randomized controlled trial	100	Not reported	At least 50; Surgery cohort: 70.0 (9.8)	Lumbar spinal stenosis	X STOP Interspinous Process	Zurich Claudication Questionnaire PF domain
Burkus, J Kenneth; Sandhu, Harvinder S; Gornet, Matthew F; Longley, Michael C	Use of rhBMP-2 in combination with structural cortical allografts: clinical and radiographic outcomes in anterior lumbar spinal surgery.	2005	US	Randomized trial	131	M: 51, F: 80	≥ 18; Study group: 40.2; Control: 43.6	Single-level symptomatic degenerative disc disease	Anterior Lumbar Spinal Surgery with rhBMP-2/ACS as a replacement for autogenous iliac crest bone graft	SF-36 PCS
Deyo, Richard A; Mirza, Sohail K; Heagerty, Patrick J; Turner, Judith A; Martin, Brook I	A prospective cohort study of surgical treatment for back pain with degenerated discs; study protocol.	2005	US	Prospective observational - Protocol	300	Protocol	Range: 20 - 65	Predominant low back pain as a symptom, one or two-level disc degeneration confirmed by imaging, and a normal neurological exam	Compare health outcomes between those who receive a spinal fusion versus those who receive other treatment	Modified Roland-Morris Disability Questionnaire, SF-36 PF domain
Shabat, Shay; Folman, Yoram; Arinzon, Zeev; Adunsky, Abraham; Catz, Amiram; Gepstein, Reuven	Gender differences as an influence on patients' satisfaction rates in spinal surgery of elderly patients.	2005	Israel	Retrospective observational	367	M: 190, F: 177	W: 71.87 (5.88); M: 70.97 (4.83)	Lumbar spinal stenosis	Laminectomy or laminectomy plus discectomy	Self-reported limitation in walking distance (graded as less than 50m, less than 500m but more than 500m, and more than 2000m or unlimited)		Barthel Index for Activities of Daily Living
Fairbank, Jeremy; Frost, Helen; Wilson-MacDonald, James; Yu, Ly-Mee; Barker, Karen; Collins, Rory; Spine Stabilisation Trial Group	Randomised controlled trial to compare surgical stabilisation of the lumbar spine with an intensive rehabilitation programme for patients with chronic low back pain: the MRC spine stabilisation trial.	2005	UK	Randomized controlled trial	Received surgery: 139	F: Surgery: 97 (55.1%)	Range: 18 - 55	Chronic LBP at least one years duration	Lumbar spine fusion	SF-36 PCS and PF domain		Shuttle walking test
Hakkinen, Arja; Ylinen, Jari; Kautiainen, Hannu; Tarvainen, Ulla; Kiviranta, Ilkka	Effects of home strength training and stretching versus stretching alone after lumbar disk surgery: a randomized study with a 1-year follow-up.	2005	Finland	Randomized controlled trial	126	Stg: M: 36, F: 29; CG: M: 35, F: 26	Stg: 39 (7); CG: 39 (8)	Lumbar disc prolapse at levels between L1-S1	First lumbar disc surgery	Million's disability index; Patients were asked about their leisure time physical activities per week (in minutes)	Max trunk flex and ext strength, schober test	Repetition maximum up to max 100 reps of sit-up for trunk flexors, arch-ups for trunk extensors, squats for LEs, alternate single-arm dumbbell press for UEs
Atlas, Steven J; Keller, Robert B; Wu, Yen A; Deyo, Richard A; Singer, Daniel E	Long-term outcomes of surgical and nonsurgical management of sciatica secondary to a lumbar disc herniation: 10 year results from the maine lumbar spine study.	2005	US	Prospective observational	Surgical cohort: 217	M: 63.6%	42.2 (11.0)	Sciatica due to an intervertebral disc herniation	Open discectomy to remove an extruded disc fragment or herniation. 11 Percutaneous discectomies were uncommon (4.3%), and no patient underwent fusion at the initial operation	SF-36 PF domain, modifed roland
Mannion, Anne F; Dvorak, Jiri; Muntener, Markus; Grob, Dieter	A prospective study of the interrelationship between subjective and objective measures of disability before and 2 months after lumbar decompression surgery for disc herniation.	2005	Switzerland	Observational	33	M: 24, F: 9	Eligibility >45; 57 (9)	Lumbar disc herniation	Decompression surgery without fusion	Roland-Morris Disability Questionnaire	Forward flexion and extension
Hakkinen, Arja; Kautiainen, Hannu; Sintonen, Harri; Ylinen, Jan	Health related quality of life after lumbar disc surgery: a prospective study of 145 patients.	2005	Finland	Observational	145	M: 80; F: 65	41 (12)	Lumbar disc herniation	Surgery for lumbar disc herniation at levels between L1-S1	15D health related quality of life instrument - mobility and usual activities domains	Schober test, lumbar extension ROM	Max reps up to 100 of sit-ups supine with knees flexed at 90 and held by tester at ankle. Sit up to touch kneecap with thenar region. repetitive arch-up for trunk extensors - in prone position with arms along sides, inguinal region at edge of bench, upper trunk flexed down at 45deg, feet fixed at ankle - and move upper trunk to horizontal position and back down.
Lettice, John J; Kula, Thomas A; Derby, Richard; Kim, Byung-Jo; Lee, Sang-Heon; Seo, Kwan Sik	Does the number of levels affect lumbar fusion outcome?.	2005	Korea	Retrospective observational	224	Men: Short segment group: 58.2%, Long segment group: 57.6%	Range: 18 - 65; Short segment group: 41.0; Long segment group: 47.6	Positive discography	Ircumferential reconstruction of the lumbar spine by either posterior approach or combined anterior and posterior approach between levels of L1-S1	SF-36 PCS and PF
Sears, William	Posterior lumbar interbody fusion for degenerative spondylolisthesis: restoration of sagittal balance using insert-and-rotate interbody spacers.	2005	Australia	Prospective observational	34	M: 11, W: 23	65.1 (Range: 35 - 82)	Degenerative spondylolisthesis	Decompression with or without fusion at levels between L3-S1	Low Back Outcome Score, SF-12 PCS
Peul, Wilco C; van Houwelingen, Hans C; van der Hout, Wilbert B; Brand, Ronald; Eekhof, Just A H; Tans, Joseph Th J; Thomeer, Ralph T W M; Koes, Bart W	Prolonged conservative treatment or 'early' surgery in sciatica caused by a lumbar disc herniation: rationale and design of a randomized trial [ISRCT 26872154].	2005	Netherlands	Randomized controlled trial - Protocol	280	Protocol	Range: 18 - 65	Persistent radicular pain in the L4, L5 or S1 dermatome with or without mild neurological deficit	Discectomy	Roland Disability Questionnaire for Sciatica, SF-36 PF
Filiz, Mustafa; Cakmak, Aysegul; Ozcan, Emel	The effectiveness of exercise programmes after lumbar disc surgery: a randomized controlled study.	2005	Turkey	Randomized controlled trial	60	M: 31, F: 29	Range: 20 - 50	Single level LDH	Lumbar discectomy		Schober test	Progressive Isoinertial Lifting evaluation (PILE), body flexor endurance: supine position, bring LEs to 90deg flexion from hips and knees and hold as long as possible. Body extensors: lay supine (is this supposed to be prone?) and hold sternum away from floor for as long as possible.
Mac Millan, Michael	Computer-guided percutaneous interbody fixation and fusion of the L5-S1 disc: a 2-year prospective study.	2005	US	Prospective observational	15	M: 8, W: 7	Eligibility: 18 - 65; 44.0 (Range: 32 - 63)	LBP exclusive of any radicular pain or neurologic findings. In addition, these patients must have had plain radiographic and magnetic resonance imaging studies that demonstrated obvious structural pathology, isolated to the lowermost spinal motion segment or lumbosacral (L5-S1) disc	Percutaneous, trans-sacral fusion and fixation of L5-S1	SF-36 PCS
North, Richard B; Kidd, David H; Farrokhi, Farrokh; Piantadosi, Steven A	Spinal cord stimulation versus repeated lumbosacral spine surgery for chronic pain: a randomized, controlled trial.	2005	US	Randomized controlled trial	`	Surgical cohort not reported	Range: 26 - 76	FBSS with nerve root compression and concordant complaints of persistent or recurrent radicular pain	Discectomy, decompression, fusion with/without instrumentation	Self reported impairments in work, walk, stairs, sleep, sex, driving, sitting
Kara, Bilge; Tulum, Zeliha; Acar, Umit	Functional results and the risk factors of reoperations after lumbar disc surgery.	2005	Turkey	Prospective observational	80	F: Group 1: 18 (52.94%), Group 2: 26 (56.52%)	Range: 25 - 50; Group 1: 35.94 (4.91); Group 2: 35.86 (4.50)	Severe chronic low back pain (CLBP) that had persisted at least 2 years or Back pain more pronounced than leg pain and no signs of root compression	Standard discectomy, laminectomy, foraminotomy	Prolo Functional and Economic Rating Scale Functional domain
Brantigan, John W; Neidre, Arvo; Toohey, John S	The Lumbar I/F Cage for posterior lumbar interbody fusion with the variable screw placement system: 10-year results of a Food and Drug Administration clinical trial.	2004	US	Cohort study	37	Not reported	Range: 18 - 89	Degenerative disc disease who had at least one failed lumbar discectomy or decompression procedure at one or more levels	Lumbar I/F Cage for posterior lumbar interbody fusion with the Variable Screw Placement System	Prolo functional domain
Kohlboeck, Gabriele; Greimel, Karoline Verena; Piotrowski, Wolfgang Peter; Leibetseder, Max; Krombholz-Reindl, Martin; Neuhofer, Reinhold; Schmid, Alois; Klinger, Regine	Prognosis of multifactorial outcome in lumbar discectomy: a prospective longitudinal study investigating patients with disc prolapse.	2004	Austria	Prospective observational	48	M: 60%, F: 40%	47 (11.73)	Herniated intervertebral lumbar discs	Lumbar discectomy	Pain Disability Index, Hannover Mobility Questionnaire, SF-36 PF
Ghogawala, Zoher; Benzel, Edward C; Amin-Hanjani, Sepideh; Barker, Fred G 2nd; Harrington, J Fred; Magge, Subu N; Strugar, John; Coumans, Jean-Valery C E; Borges, Lawrence F	Prospective outcomes evaluation after decompression with or without instrumented fusion for lumbar stenosis and degenerative Grade I spondylolisthesis.	2004	US	Prospective observational	34	F: 68%	68.8 (8.0)	Degenerative nonisthmic Grade I spondylolisthesis and symptomatic lumbar spinal stenosis	Decompression with or without fusion	SF-36 PF and PCS
Haid, Regis W Jr; Branch, Charles L Jr; Alexander, Joseph T; Burkus, J Kenneth	Posterior lumbar interbody fusion using recombinant human bone morphogenetic protein type 2 with cylindrical interbody cages.	2004	US	Prospective randomized trial	67	F: Investigational: 17 (50%), Control: 18 (54.5%)	Investigational: 46.3 (Range: 25.8 - 66.1); Control: 46.1 (Range: 28.5 - 70.9)	Symptomatic, single-level degenerative lumbar disc disease	Single level posterior lumbar interbody fusion	SF-36 PCS
Gepstein, R; Shabat, S; Arinzon, Z H; Berner, Y; Catz, A; Folman, Y	Does obesity affect the results of lumbar decompressive spinal surgery in the elderly?.	2004	Israel	Retrospective observational	298	M: 145, W: 153	65 and older; 71.41 (5.4)	Lumbar spinal stenosis	Decompressive laminectomy, discectomy, or combinations of these			Barthel Index for Activities of Daily Living
Padua, Luca; Padua, Roberto; Mastantuoni, Giuseppe; Pitta, Leonardo; Caliandro, Pietro; Aulisa, Lorenzo	Health-related quality of life after surgical treatment for lumbar stenosis.	2004	Italy	Retrospective observational	30	M: 17, F: 13	67.7 (9.2) Range: 47 - 85	Lumbar Stenosis	Decompression, no fusions	SF-36 PF domain and PCS
Gaetani, Paolo; Aimar, Enrico; Panella, Lorenzo; Debernardi, Alberto; Tancioni, Flavio; Rodriguez y Baena, Riccardo	Surgery for herniated lumbar disc disease: factors influencing outcome measures. An analysis of 403 cases.	2004	Italy	Prospective observational	403	Male: 255 (63.3%)	46 (2) Range: 18 - 70	Single level lumbar disc herniation	Surgery for LDH at levels between L2-S1	Interview to investigate ability to perform ADLs
Epstein, Nancy E	Lumbar laminectomy for the resection of synovial cysts and coexisting lumbar spinal stenosis or degenerative spondylolisthesis: an outcome study.	2004	US	Cohort study	80	F: LSS Alone: 18 (40%), With listhesis: 21 (60%)	LSS alone: Range: 45 - 78; With lithesis: Range: 43 - 81	Synovial cyst with LSS or degenerative listhesis	Laminectomy with or without fusion	SF-36 PF
Duggal, Neil; Mendiondo, Ignacio; Pares, Heraldo R; Jhawar, Balraj S; Das, Kaushik; Kenny, Kathy J; Dickman, Curtis A	Anterior lumbar interbody fusion for treatment of failed back surgery syndrome: an outcome analysis.	2004	US	Prospective observational	33	M: 9, F: 24	51.8 (14.9) Range: 28 - 86	FBSS - post surgical spondylolisthesis, DDD, pseudoarthrosis	ALIF	Survey that measured pain and functional outcomes
Dedering, Asa; Elfving, Britt; Nemeth, Gunnar	EMG recovery and ratings after back extensor fatigue in patients with lumbar disc herniation and healthy subjects.	2004	sweden	Prospective observational	43	M: 27, W: 16	M: 42.2 (11.5); F: 42.2 (10.4)	Herniations were at the L4-5 or L5-S1 level	Lumbar disc surgery	Roland Morris disability questionnaire, SF-36 PF domain		Modified Sorensen test
Sun, Edward C; Wang, Jeffrey C; Endow, Kevin; Delamarter, Rick B	Adjacent two-level lumbar discectomy: outcome and SF-36 functional assessment.	2004	US	Retrospective observational	55	M: 35, F: 20	49 (Range: 19 - 82)	Adicular pain attributable to nerve root impingement at Leves between L2-S1	Adjacent two-level lumbar discectomy	SF-36 PF and PCS
Keller, Anne; Brox, Jens I; Gunderson, Ragnhild; Holm, Inger; Friis, Astrid; Reikeras, Olav	Trunk muscle strength, cross-sectional area, and density in patients with chronic low back pain randomized to lumbar fusion or cognitive intervention and exercises.	2004	Norway	Randomized trial	Fusion cohort: 60	Unclear in surgical cohort	Range: 25 - 60	Chronic low back and disc degeneration or postlaminectomy syndrome	Lumbar fusion		Isokinetic trunk muscle extension strength at 60deg/sec	Biering-Sorensen Test
Zucherman, J F; Hsu, K Y; Hartjen, C A; Mehalic, T F; Implicito, D A; Martin, M J; Johnson, D R 2nd; Skidmore, G A; Vessa, P P; Dwyer, J W; Puccio, S; Cauthen, J C; Ozuna, R M	A prospective randomized multi-center study for the treatment of lumbar spinal stenosis with the X STOP interspinous implant: 1-year results.	2004	US	Randomized trial	Surgical cohort: 100	M: 57%, F: 43%	50 years or older; 69.9	LSS	Interspinous Process Distraction (IPD) System (X STOP) at levels between L2-L6	Zurich Claudication Questionnaire PF domain. SF-36 PF
Arinzon, Zeev; Adunsky, Abraham; Fidelman, Zeev; Gepstein, Reuven	Outcomes of decompression surgery for lumbar spinal stenosis in elderly diabetic patients.	2004	Israel	Retrospective observational	257	DM: M: 37, F: 25; Control: M: 28, F: 34	DM group: 70.5 (4.08); Control: 72.4 (5.5)	LSS	Decompression	Any limitation in performance of the basic activities of daily living (BADL i.e.dependency in dressing, washing, getting out of bed, urinary and fecal continence) was labeled as "yes" and complete independence as "no". The limitation in walking distance was graded as less than 50 m, less than 500 m but more than 50 m, less than 2,000 m but more than 500 m, and unlimited or more than 2,000 m.
Gorgulu, Askin; Simsek, Osman; Cobanoglu, Sabahattin; Imer, Murat; Parsak, Turgay	The effect of epidural free fat graft on the outcome of lumbar disc surgery.	2004	Turkey	Retrospective observational	99	F: With fat: 25 (25.2%), Without fat: 28 (28.4%)	With fat: 47.21 (13.11); Without fat: 44.3 (10.64)	lumbar disc herniation	Discectomy via flavectomy at levels between L2-S1	Hannover Functional Ability Questionnaire; Walking distance was graded as: (1) less than 200 m, (2) 200 m - 1 km, or (3) more than 1 km.
Ostelo, Raymond W J G; de Vet, Henrica C W; Vlaeyen, Johan W S; Kerckhoffs, Maria R; Berfelo, Willem M; Wolters, Pieter M J C; van den Brandt, Piet A	Behavioral graded activity following first-time lumbar disc surgery: 1-year results of a randomized clinical trial.	2003	netherlands	Randomized controlled trial	105	Not reported	Usual care: 43.7 (8.8); BGA: 42.8 (8.8)	Persisting symptoms (pain and/or sciatica) for 4 to 6 weeks, consistent with clinical findings and findings on computed tomography (CT) or magnetic resonance imaging (MRI)	First-time lumbar disc surgery	Roland Disability Questionnaire, At baseline, patients selected two important ADL activities that were severely hampered by their symptoms, in a standardized fashion. These were called Main Complaints (MC).	Lumbar flexion and extension ROM
Adachi, Ko; Futami, Toshiro; Ebihara, Ario; Yamaya, Tomoyasu; Kasai, Norikazu; Nakazawa, Toshiyuki; Imura, Takayuki	Spinal canal enlargement procedure by restorative laminoplasty for the treatment of lumbar canal stenosis.	2003	Japan	Retrospective observational	33	M: 26, W: 7	68.8 (Range: 45 - 83)	Lumbar canal stenosis and degenerative conditions	Spinal canal enlargement using restorative laminoplasty	JOA-gait subscale
Yamashita, Kazuo; Hayashi, Junzo; Ohzono, Kenji; Hiroshima, Kazuo	Correlation of patient satisfaction with symptom severity and walking ability after surgical treatment for degenerative lumbar spinal stenosis.	2003	Japan	Prospective observational	83	M: 39, W: 44	69 (Range: 54 - 82)	Degenerative lumbar spinal stenosis	Decompressive laminotomy with or without fusion	Self-reported walking difficulty (scale from none to maximimum). Minutes able to continuously walk.
Hakkinen, Arja; Ylinen, Jari; Kautiainen, Hannu; Airaksinen, Olavi; Herno, Arto; Tarvainen, Ulla; Kiviranta, Ilkka	Pain, trunk muscle strength, spine mobility and disability following lumbar disc surgery.	2003	Finland	Cross sectional study	172	M: 97, F: 75	41 (12)	Lumbar disc herniation	Lumbar disc surgery at levels between L1-S1		Max isometric force of trunk flexors and extensors, schober test, lumbar extension ROM	Repetitive sit up test, repetitive arch up
Ostelo, R W J G; de Vet, H C W; Berfelo, M W; Kerckhoffs, M R; Vlaeyen, J W S; Wolters, P M J C; van den Brandt, P A	Effectiveness of behavioral graded activity after first-time lumbar disc surgery: short term results of a randomized controlled trial.	2003	netherlands	Observational	105; UC: 53, BGA: 52	W: Usual care: 19 (35.8%), Behavioral graded activity: 26 (50.0%)	Usual care (UC) group: 43.7 (8.8); Behavioral graded activity (BGA) group: 42.8 (8.8)	Radicular leg pain with conclusive imaging findings on magnetic resonance imaging or radiography	First-time disc surgery (one level only); Standard discectomy	Roland Disability Questionnaire, at baseline, patients selected two important ADL activities that were severely hampered by their symptoms, in a standardized way. These were called main complaints (MC) [2], and severity was scored on a VAS.	Range of motion (ROM) (flexion, extension) of the lumbar spine
Lundin, Anders; Magnuson, Anders; Axelsson, Kjell; Kogler, Heinz; Samuelsson, Lars	The effect of perioperative corticosteroids on the outcome of microscopic lumbar disc surgery.	2003	Sweden	Randomized trial	80	Steroid: M: 25, F: 13; Control: M: 19, F: 23	Range: 18 - 65; Steroid: 40.1; Control: 42.1	L3-4, L4-5 and L5-S1 lumbar disc herniation	Microsurgical discectomy	Disability Rating Index
Jin, Dadi; Qu, Dongbin; Zhao, Liang; Chen, Jianting; Jiang, Jianming	Prosthetic disc nucleus (PDN) replacement for lumbar disc herniation: preliminary report with six months' follow-up.	2003	China	Observational	30	M: 18 (60%), W: 12 (40%)	35.6 (Range: 33 - 47)	Lumbar Disc Herniation	Prosthetic Disc Nucleus (PDN) Replacement at levels between L3-S1	Prolo scale functional domain	Forward flexion finger tips to floor distance, backward bending, lateral flexion of trunk and rotation
Yilmaz, Figen; Yilmaz, Adem; Merdol, Funda; Parlar, Demet; Sahin, Fusun; Kuran, Banu	Efficacy of dynamic lumbar stabilization exercise in lumbar microdiscectomy.	2003	Turkey	Randomized controlled trial	42	M: 22, F: 20	Range: 20 - 60	Lumbar disc herniation	Microdiscectomy		Finger tip to floor distance, lumbar schober, modified lumbar schober, lumbar extension, lateral flexion and rotation; "Body strength in flexion and extension"	Progressive isoinertial lifting evaluation (PILE) test for back and neck
Hakkinen, Arja; Ylinen, Jari; Kautiainen, Hannu; Airaksinen, Olavi; Herno, Arto; Kiviranta, Ilkka	Does the outcome 2 months after lumbar disc surgery predict the outcome 12 months later?.	2003	Finland	Prospective observational	173	M: 55%, W: 45%	Range: 19 - 73	Lumbar disc herniation	Surgery for lumbar disc herniation at levels between L1-S1	Million's disability index, Leisure time physical activities were assessed in minutes per week
Arinzon, Zeev H; Fredman, Brian; Zohar, Edna; Shabat, Shay; Feldman, Jacob S; Jedeikin, Robert; Gepstein, Reuven J	Surgical management of spinal stenosis: a comparison of immediate and long term outcome in two geriatric patient populations.	2003	Israel	Retrospective observational	Group A: 152, Group B: 83	A: M: 75, F: 77; B: M: 48, F: 35	A: 68.89 (2.9); B: 78.49 (3.3)	Lumbar spinal stenosis secondary to degenerative spondylosis	Decompression	Patient perception of the presence or absence of paininduced limitations while performing daily activities (i.e. dressing, washing, getting out of bed and walking)
Millisdotter, Monica; Stromqvist, Bjorn; Jonsson, Bo	Proximal neuromuscular impairment in lumbar disc herniation: a prospective controlled study.	2003	Sweden	Prospective observational	58	M: 38, W: 20	38 (Range: 21 - 50)	Disc prolapse at L4-L5 or L5-S1	Scheduled to undergo disc surgery for a symptomatic, MRI-verified disc prolapse at L4-L5 or L5-S1	Roland Morris Questionnaire
Kim, Kee D; Wang, Jeffrey C; Robertson, Daniel P; Brodke, Darrel S; Olson, Erik M; Duberg, Arthur C; BenDebba, Mohammed; Block, Kathleen M; diZerega, Gere S	Reduction of radiculopathy and pain with Oxiplex/SP gel after laminectomy, laminotomy, and discectomy: a pilot clinical study.	2003	US	Pilot Non-randomized trial,Other	35	M: 11, F: 24	43.5 (Range: 28 - 65)	LDH at L4/5 or L5/S1	Discectomy via laminectomy or laminotomy with or without oxiplex/SP gel	Lumbar Spine Outcomes Questionnaire functional disability domain
Hakkinen, Arja; Kuukkanen, Tiina; Tarvainen, Ulla; Ylinen, Jari	Trunk muscle strength in flexion, extension, and axial rotation in patients managed with lumbar disc herniation surgery and in healthy control subjects.	2003	Finland	Cross sectional study	Surgery cohort: 30	M: 15, F: 15	41.1 (7.0)	Lumbar disc herniation	Discectomy at levels between L1-S1		Maximal isometric forces of the trunk flexors and extensors with the patient in a standing position. Isometric trunk rotation strength performed in sitting.	Repetitions maximum of repetitive sit ups (trunk flexors) and repetitive arch ups (trunk extensors)
Gunzburg, R; Keller, T S; Szpalski, M; Vandeputte, K; Spratt, K F	Clinical and psychofunctional measures of conservative decompression surgery for lumbar spinal stenosis: a prospective cohort study.	2003	Belgium	Prospective observational	36	M: 17, W: 19	59.8 (16.8)	LSS	Decompression	Low-Back Outcome Score, Waddell Disability Index
Fritzell, Peter; Hagg, Olle; Nordwall, Anders; Swedish Lumbar Spine Study Group	Complications in lumbar fusion surgery for chronic low back pain: comparison of three surgical techniques used in a prospective randomized study. A report from the Swedish Lumbar Spine Study Group.	2003	Sweden	Retrospective observational	211	Not reported	Range: 25 - 65	Severe CLBP assessed by the treating surgeon as emanating from L4-L5 and/or L5-S1, and with no specific signs of nerve root compression	Fusion of 3 kinds	General function scale
Axelsson, Paul; Johnsson, Ragnar; Stromqvist, Bjorn; Andreasson, Hakan	Temporary external pedicular fixation versus definitive bony fusion: a prospective comparative study on pain relief and function.	2003	sweden	Observational	26	M: 13, F: 13	45 (Range: 29 - 59)	Diagnoses were degenerative disc disease with or without facet joint arthrosis in 14 patients, lumbar pain following laminectomy/decompression in 6 patients, spondylolysis with low-grade spondylolisthesis in 2 patients, other types of anomalies in 3 patients and pseudarthrosis after prior uninstrumented fusion in one patient	External pedicular fixation			Walking capacity up to 2 km on a treadmill was also measured, as well as walking time for 100 m with various standardized degrees of inclination
Hagg, O; Fritzell, P; Ekselius, L; Nordwall, A; Swedish Lumbar Spine Study	Predictors of outcome in fusion surgery for chronic low back pain. A report from the Swedish Lumbar Spine Study.	2003	Sweden	Randomized controlled trial	Surgical cohorts: 201	F: 51%	43 (8.3) Range: 25 - 65	Degenerative changes at L4-L5 and/or L5-S1	3 different types of fusion	General Function Score	Finger to floor distance on maximum forward bending
Ragab, Ashraf A; Fye, Mark A; Bohlman, Henry H	Surgery of the lumbar spine for spinal stenosis in 118 patients 70 years of age or older.	2003	US	Retrospective observational	118	Not reported	Range: 70 - 101	Lumbar spinal stenosis	Decompression with/without fusion	Self reported restriction in daily activities: I am able to do my daily activities as desired; I have to modify my daily activities because of my back or leg pain; I am unable to perform my daily activities because of my back or leg pain
Fredman, Brian; Arinzon, Zeev; Zohar, Edna; Shabat, Shai; Jedeikin, Robert; Fidelman, Zeev G; Gepstein, Reuven	Observations on the safety and efficacy of surgical decompression for lumbar spinal stenosis in geriatric patients.	2002	Israel	Retrospective observational	122	M: 62, W: 60	78.8 (Range: 75 - 89)	Lumbar spinal stenosis	Surgical decompression	Self-reported walking distance, limitations in 1) washing, 2) dressing, 3) getting out of bed (none, mild, moderate, severe)
Boden, Scott D; Kang, James; Sandhu, Harvinder; Heller, John G	Use of recombinant human bone morphogenetic protein-2 to achieve posterolateral lumbar spine fusion in humans: a prospective, randomized clinical pilot trial: 2002 Volvo Award in clinical studies.	2002	US	Randomized controlled trial	25	Male: Group 1: 40.0%, Group 2: 27.3%, Group 3: 55.6%	Group 1: 52.9 (9.6); Group 2: 57.6 (3.6); Group 3: 51.8 (5.5)	Single-level degenerative disc disease	Lumbar arthrodesis between levels of L1-S1	SF-36 PCS
Kuiper, Judith I; Verbeek, Jos H A M; Frings-Dresen, Monique H W; Everts, Vincent; van Acker, Rob E H; Kuiper, Sijmen; Straub, Jan P	Exploration of the use of biomarkers to monitor recovery after surgery for lumbar disc herniation: a prospective cohort study.	2002	Netherlands	Prospective observational	67	M: 35, F: 32	35.8 (Range: 18 - 50)	Lumbar disc herniation	Surgery for lumbar disc herniation	Roland Disability Questionnaire
McGregor, Alison H; Hughes, Sean P F	The evaluation of the surgical management of nerve root compression in patients with low back pain: Part 1: the assessment of outcome.	2002	UK	Prospective observational	84	M: 43, W: 41	52.8 (14.0)	Nerve root compression (of either central or lateral canal origin) as a result of degenerative changes	Posterior decompression surgery; Five patients also underwent a fusion with instrumentation	SF-36 PF domain
Hagg, Olle; Fritzell, Peter; Nordwall, Anders; Swedish Lumbar Spine Study Group	Characteristics of patients with chronic low back pain selected for surgery: a comparison with the general population reported from the Swedish lumbar spine study.	2002	Sweden	Prospective observational	294	W: 51%	Range: 25 - 65	Severe CLBP pain as emanating from L4 to L5, L5-S1 or both	Surgical candidates with CLBP	General Function Score
Hagg, Olle; Fritzell, Peter; Oden, Anders; Nordwall, Anders; Swedish Lumbar Spine Study Group	Simplifying outcome measurement: evaluation of instruments for measuring outcome after fusion surgery for chronic low back pain.	2002	Sweden	Prospective observational	222	Not reported	>18	Chronic LBP, degenerative conditions	3 fusion techniques	General Function Score, Million Scale
Fritzell, Peter; Hagg, Olle; Wessberg, Per; Nordwall, Anders; Swedish Lumbar Spine Study Group	Chronic low back pain and fusion: a comparison of three surgical techniques: a prospective multicenter randomized study from the Swedish lumbar spine study group.	2002	Sweden	Randomized controlled trial	201	Men: Group 1: 53.4%, Group 2: 60.8%, Group 3: 40.0%	Eligibility: 25 - 65; Group 1: 44 (Range: 25 - 62); Group 2: 43 (Range: 25 - 65); Group 3: 42 (Range: 28 - 59)	Disc degeneration (spondylosis) at L4-L5, L5-S1, or both	3 fusion techniques	Million Score, General Function Score
Iwamoto, Jun; Takeda, Tsuyoshi	Effect of surgical treatment on physical activity and bone resorption in patients with neurogenic intermittent claudication.	2002	Japan	Prospective observational	19	M: 7, F: 12	65.9 (8.5) Range: 50 - 77	Lumbar spinal stenosis and degenerative lumbar spondylolisthesis	Laminectomy and some with stabilization	JOA - ADL and Gait scales
Pratt, Roland K; Fairbank, Jeremy C T; Virr, Andrew	The reliability of the Shuttle Walking Test, the Swiss Spinal Stenosis Questionnaire, the Oxford Spinal Stenosis Score, and the Oswestry Disability Index in the assessment of patients with lumbar spinal stenosis.	2002	UK	Prospective observational	Surgical cohort: 17	Not reported for surgical cohort	Range: 49 - 82	LSS clinical history of neurogenic claudication	Surgery for LSS	Swiss Spinal Stenosis Score physical function domain; Oxford Claudication Score physical function domain		Shuttle Walking Test
Asch, Harold L; Lewis, P Jeffrey; Moreland, Douglas B; Egnatchik, James G; Yu, Young J; Clabeaux, David E; Hyland, Andrew H	Prospective multiple outcomes study of outpatient lumbar microdiscectomy: should 75 to 80% success rates be the norm?.	2002	US	Prospective observational	212	Men: 62%	41 (11.3) Range: 18 - 75	Lumbar disc herniation	Microdiscectomy	The ability to perform normal activities and work were rated according to a four-part scale in which a grade of 1 was considered excellent (no limitations); 2, good (one or more minor limitations but most work or ADL can be accomplished); 3, fair (one or more limitations that interfere seriously with ADL or work); and 4, incapacitated (unable to perform ADL or to work at all). The times taken to …
Obenchain, T G	Speculum lumbar extraforaminal microdiscectomy.	2001	US	Prospective observational	50	M:F ratio: Approximately 2:1; M: 32, F: 18	48	Lumbar disc herniations	Speculum lumbar extraforaminal microdiscectomy	Prolo functional scale
[truncated: 367 more rows]

## Sheet: S4 Appendix 2
Row Labels	Count of Country in which the study was conducted
US	352
Japan	94
Switzerland	79
Sweden	56
Korea	49
Netherlands	48
Germany	46
Australia	36
Finland	35
UK	34
China	30
Canada	26
Turkey	22
Italy	22
Denmark	19
Greece	19
Singapore	14
[truncated: 32 more rows]

## Sheet: S4 Appendix 3
Row Labels	Count of Year of publication
[truncated: 35 more rows]

[truncated: 2 more sheets: S4 Appendix 4, S4 Appendix 5]
